# Supplementary material for: (4-Chloro­phen­yl)(3,8-dibromo-2-hydr­oxy-7-meth­oxy-1-naphth­yl)methanone
Source: Acta Crystallogr Sect E Struct Rep Online. 2010 May 8;66(Pt 6):o1304. doi: 10.1107/S1600536810015527 (PMC2979364; doi:10.1107/S1600536810015527)
Supplement: Supplementary file 2 [file e-66-o1304-Isup2.hkl]

#
# h,k,l, Fc-squared, Fo-squared, sigma(Fo-squared) and status flag
#
data_I
_shelx_title '  Yonezawa_081012_1_'
_shelx_refln_list_code          4
_shelx_F_calc_maximum      364.09
_exptl_crystal_F_000       920.00
_reflns_d_resolution_high  0.8300
 
loop_
 _symmetry_equiv_pos_as_xyz
 'x, y, z'
 '-x, y+1/2, -z+1/2'
 '-x, -y, -z'
 'x, -y-1/2, z-1/2'
 
_cell_length_a    12.1513
_cell_length_b    10.0634
_cell_length_c    13.8936
_cell_angle_alpha  90.000
_cell_angle_beta  103.675
_cell_angle_gamma  90.000
 
_shelx_F_squared_multiplier     1.000
 
loop_
 _refln_index_h
 _refln_index_k
 _refln_index_l
 _refln_F_squared_calc
 _refln_F_squared_meas
 _refln_F_squared_sigma
 _refln_observed_status
   1   0   0      546.99      453.15      5.11 o
   2   0   0    17062.53    13314.35    262.46 o
   3   0   0    11765.49     9853.48    194.04 o
   4   0   0     4291.65     3888.09     62.39 o
   5   0   0      136.79      137.68      3.70 o
   6   0   0     1322.12     1214.28     20.15 o
   7   0   0    12672.30    13527.72    348.90 o
   8   0   0    20510.12    22644.16    700.38 o
   9   0   0     4047.43     4313.58    126.79 o
  10   0   0     6892.24     7414.88    293.39 o
  11   0   0      337.31      340.20     12.93 o
  12   0   0     7741.36     8609.06    504.55 o
  13   0   0     5556.40     6113.98    326.59 o
  14   0   0       54.08       49.48      6.46 o
   1   1   0     1866.93     1856.22     27.92 o
   2   1   0     6197.61     5480.95     71.73 o
   3   1   0    11594.71     9766.05    159.24 o
   4   1   0     3018.66     2953.49     39.35 o
   5   1   0    13149.47    12473.22    196.89 o
   6   1   0        5.26        6.82      1.12 o
   7   1   0     5370.84     5464.61     78.45 o
   8   1   0     1121.21     1048.93     14.50 o
   9   1   0     6143.92     6616.88    162.89 o
  10   1   0     1470.24     1438.74     33.54 o
  11   1   0     1210.24     1150.80     28.75 o
  12   1   0      113.15      102.43      6.44 o
  13   1   0     1689.91     1657.35     46.71 o
  14   1   0      335.95      332.89     12.26 o
   0   2   0    28797.96    26032.46    601.00 o
   1   2   0        2.13       22.27      1.79 o
   2   2   0     4630.04     4436.56     76.86 o
   3   2   0     2166.58     2091.87     29.56 o
   4   2   0    22907.20    20717.28    353.33 o
   5   2   0      131.47      160.12      3.01 o
   6   2   0    10716.52    10856.24    172.35 o
   7   2   0     2536.26     2650.07     34.98 o
   8   2   0     4445.64     4711.41    122.40 o
   9   2   0     1138.01     1167.35     31.20 o
  10   2   0      877.03      904.07     23.08 o
  11   2   0      413.03      416.46     12.37 o
  12   2   0     2083.40     2108.26     51.97 o
  13   2   0       46.84       48.09      2.98 o
  14   2   0     2459.41     2385.51     84.36 o
   1   3   0    37745.70    35230.70    686.30 o
   2   3   0     5970.79     6062.46     87.58 o
   3   3   0     4859.28     4958.96     71.12 o
   4   3   0     3840.77     3807.18     63.55 o
   5   3   0     2219.66     2473.48     37.28 o
   6   3   0      678.64      530.37     10.15 o
   7   3   0      456.41      420.14      9.52 o
   8   3   0     5200.37     5601.29    145.72 o
   9   3   0    10057.96    11085.86    347.46 o
  10   3   0       86.60       77.46      5.70 o
  11   3   0     6130.56     6545.61    183.41 o
  12   3   0      361.89      378.65     10.23 o
  13   3   0      736.44      682.62     17.00 o
   0   4   0      498.82      550.40     12.14 o
   1   4   0     2786.06     3069.66     38.78 o
   2   4   0     7596.24     7706.27    111.70 o
   3   4   0       55.33       52.86      1.79 o
   4   4   0      998.04     1016.92     20.67 o
   5   4   0      530.27      536.65     10.57 o
   6   4   0     8993.45     9335.22    179.34 o
   7   4   0     1883.28     1877.97     41.85 o
   8   4   0     1333.12     1267.25     29.00 o
   9   4   0      462.43      415.99     16.56 o
  10   4   0     2434.58     2464.20     67.72 o
  11   4   0      400.39      382.80     13.36 o
  12   4   0      435.94      438.23     14.25 o
  13   4   0      169.29      168.83      6.04 o
   1   5   0      109.94      132.92      2.32 o
   2   5   0     3978.52     4182.42     69.61 o
   3   5   0     5556.40     5885.05     86.26 o
   4   5   0     3057.27     2996.75     62.07 o
   5   5   0    10511.85    10567.92    217.30 o
   6   5   0     1051.32     1035.75     35.21 o
   7   5   0     2801.19     2695.34     69.75 o
   8   5   0      973.61      894.35     23.88 o
   9   5   0        5.09        7.75      3.54 o
  10   5   0        1.26        6.28      3.48 o
  11   5   0      153.20      170.08      8.80 o
  12   5   0     3627.36     3770.48     99.50 o
   0   6   0     3502.36     3555.47     80.72 o
   1   6   0      339.95      363.88      6.56 o
   2   6   0     8512.91     9018.16    188.03 o
   3   6   0     4610.84     4665.66    102.89 o
   4   6   0      321.06      298.19     10.64 o
   5   6   0      459.54      406.22     15.66 o
   6   6   0      613.78      581.25     20.88 o
   7   6   0       32.91       33.76      4.16 o
   8   6   0       56.05       66.03      6.19 o
   9   6   0     1109.62     1176.70     34.25 o
  10   6   0     5540.32     5830.20    168.46 o
  11   6   0      617.72      613.13     17.13 o
  12   6   0      551.78      543.68     14.34 o
   1   7   0       90.76       85.64      4.94 o
   2   7   0      227.80      258.20     10.85 o
   3   7   0      501.02      493.75     13.87 o
   4   7   0       55.75       55.77      3.79 o
   5   7   0      151.05      150.16      6.21 o
   6   7   0       48.67       58.77     11.21 o
   7   7   0     1536.04     1433.85     57.92 o
   8   7   0      165.36      164.98      7.25 o
   9   7   0      802.75      825.78     24.39 o
  10   7   0       10.73       13.02      3.13 o
  11   7   0      219.76      212.18      7.65 o
   0   8   0      323.62      555.59    193.06 o
   1   8   0     1576.41     1556.78     50.83 o
   2   8   0        5.98       37.63      6.66 o
   3   8   0     5611.58     5511.96    162.52 o
   4   8   0     5476.46     5491.57    167.92 o
   5   8   0       17.51       21.37      3.89 o
   6   8   0     1302.14     1224.24     40.82 o
   7   8   0     1158.62     1122.10     52.49 o
   8   8   0        0.14        4.90      2.52 o
   9   8   0      420.72      394.27     14.84 o
  10   8   0      991.70     1040.42     27.47 o
   1   9   0     1537.04     1506.79     51.29 o
   2   9   0      618.25      609.49     20.48 o
   3   9   0      502.79      486.16     18.52 o
   4   9   0      344.88      342.54     13.99 o
   5   9   0     1116.35     1106.17     46.05 o
   6   9   0      800.69      882.68    131.92 o
   7   9   0        1.16        5.06      2.89 o
   8   9   0      853.99      830.62     45.22 o
   9   9   0      189.90      213.40     14.13 o
   0  10   0     1599.97     1566.73     78.01 o
   1  10   0       67.39      100.99      9.41 o
   2  10   0      110.64      103.72      8.73 o
   3  10   0        5.12        4.69      3.56 o
   4  10   0       48.08       42.53      5.73 o
   5  10   0       34.91       29.99      6.05 o
   6  10   0      357.76      368.83     19.16 o
   7  10   0      653.92      699.68     52.49 o
   8  10   0     1270.00     1435.34    109.21 o
   1  11   0      585.05      561.63     29.14 o
   2  11   0     1530.17     1612.24     51.82 o
   3  11   0        8.98        9.12      4.45 o
   4  11   0      856.59      831.10     32.02 o
   5  11   0      497.65      503.58     37.18 o
   0  12   0        1.21        5.83     13.36 o
   1  12   0       20.02       14.97     20.13 o
   2  12   0        0.48        4.72     16.27 o
 -14   1   1        0.87        3.82      2.47 o
 -13   1   1     1068.15     1028.45     28.92 o
 -12   1   1     1392.35     1343.80     37.51 o
 -11   1   1      226.12      226.19      8.09 o
 -10   1   1      186.42      181.63      8.13 o
  -9   1   1    10681.87    12009.91    352.51 o
  -8   1   1      436.60      416.99      6.72 o
  -7   1   1      356.47      388.04      5.20 o
  -6   1   1     1815.87     1808.36     27.87 o
  -5   1   1     1869.20     1717.32     28.51 o
  -4   1   1      285.62      247.53      4.24 o
  -3   1   1     6424.41     5727.57     89.65 o
  -2   1   1     9495.06     8618.66    187.90 o
  -1   1   1    12932.60    12515.34    243.15 o
   0   1   1     7600.63     8084.35    103.41 o
   1   1   1     1784.97     1781.63     30.03 o
   2   1   1      414.75      437.44      8.52 o
   3   1   1     3849.95     3510.82     40.85 o
   4   1   1    17876.45    16087.57    254.45 o
   5   1   1     1860.52     1688.83     22.78 o
   6   1   1     2284.86     2449.79     29.39 o
   7   1   1     2432.59     2519.09     34.30 o
   8   1   1     4322.60     4576.16     85.34 o
   9   1   1      133.75      134.93      6.19 o
  10   1   1     6168.23     6437.63    174.22 o
  11   1   1     3126.40     3206.18     85.12 o
  12   1   1      181.17      175.54      7.07 o
  13   1   1      101.22      101.18      5.01 o
 -14   2   1       69.38       65.69      4.99 o
 -13   2   1      239.57      207.80      6.43 o
 -12   2   1      367.00      342.49     10.37 o
 -11   2   1     2917.12     2947.92     73.84 o
 -10   2   1     3302.90     3458.28     90.10 o
  -9   2   1     1052.07     1040.85     26.36 o
  -8   2   1     2318.70     2466.80     52.54 o
  -7   2   1     2573.12     2492.25     32.42 o
  -6   2   1     2705.65     2704.41     49.00 o
  -5   2   1     1971.01     1688.12     27.26 o
  -4   2   1    19001.70    18069.92    302.22 o
  -3   2   1      132.94      135.06      2.70 o
  -2   2   1      599.92      665.92     13.71 o
  -1   2   1      165.98      211.21      4.66 o
   0   2   1      758.41      825.98     13.62 o
   1   2   1     4750.12     4848.33     84.40 o
   2   2   1    16931.12    15315.48    293.79 o
   3   2   1    22469.82    20156.51    354.18 o
   4   2   1     2255.80     2272.55     33.24 o
   5   2   1    14414.05    14691.97    243.71 o
   6   2   1      103.62       74.74      1.83 o
   7   2   1      230.47      252.36      5.04 o
   8   2   1      109.53      115.74      5.33 o
   9   2   1     2628.91     2736.62     68.30 o
  10   2   1     1449.01     1504.98     36.31 o
  11   2   1       70.34       74.97      4.93 o
  12   2   1     1956.81     1935.82     42.49 o
  13   2   1     1776.08     1805.74     40.21 o
 -13   3   1      155.47      165.46      5.94 o
 -12   3   1      243.18      227.92      7.46 o
 -11   3   1      840.82      863.59     21.54 o
 -10   3   1      273.82      253.17     11.02 o
  -9   3   1      130.61      136.83      8.41 o
  -8   3   1      601.72      585.49     15.34 o
  -7   3   1     1649.09     1537.43     28.15 o
  -6   3   1     5548.68     5541.19     91.88 o
  -5   3   1     1336.60     1300.94     19.84 o
  -4   3   1     1147.29     1229.88     22.19 o
  -3   3   1      335.13      348.34      4.67 o
  -2   3   1      495.07      511.65      8.98 o
  -1   3   1      125.09      125.37      2.17 o
   0   3   1     2226.18     2427.85     36.48 o
   1   3   1     7196.37     7357.35    126.14 o
   2   3   1    10014.37    10059.82    152.13 o
   3   3   1      266.27      312.49      5.39 o
   4   3   1       79.67      133.56      3.87 o
   5   3   1      710.02      812.97     12.64 o
   6   3   1     3379.13     3391.60     62.83 o
   7   3   1     1202.11     1260.74     25.31 o
   8   3   1      184.24      185.51      7.71 o
   9   3   1     1293.53     1248.19     33.73 o
  10   3   1     2846.28     2968.03     74.66 o
  11   3   1      181.20      166.76      8.80 o
  12   3   1      457.48      434.16     12.68 o
  13   3   1        6.15        8.67      1.77 o
 -13   4   1     3719.47     3972.06    100.78 o
 -12   4   1      405.40      398.58     12.52 o
 -11   4   1     2419.45     2604.71     63.30 o
 -10   4   1     1086.64      947.70     25.33 o
  -9   4   1     1214.07     1229.51     31.73 o
  -8   4   1      934.66      917.06     25.75 o
  -7   4   1     2039.68     2050.32     47.85 o
  -6   4   1     4735.50     4794.19    101.65 o
  -5   4   1        1.69        7.13      1.66 o
  -4   4   1    12478.67    12525.95    238.91 o
  -3   4   1     9125.34     9153.22    157.94 o
  -2   4   1     4906.94     4903.23     91.72 o
  -1   4   1    31115.90    30621.32    601.59 o
   0   4   1     7056.36     7219.07    110.59 o
   1   4   1      750.74      769.30     12.33 o
   2   4   1     2599.04     2907.48     46.50 o
   3   4   1     1746.89     1809.92     29.23 o
   4   4   1     1998.40     2179.61     39.85 o
   5   4   1      524.35      526.79      8.99 o
   6   4   1    10836.24    11394.31    282.43 o
   7   4   1     8086.21     8632.79    238.04 o
   8   4   1     1023.80     1051.83     31.84 o
   9   4   1     7438.91     7873.69    270.75 o
  10   4   1     1110.60     1047.49     29.01 o
  11   4   1     1416.54     1392.14     38.99 o
  12   4   1      441.98      438.29     13.72 o
  13   4   1      108.15      103.92      5.11 o
 -13   5   1        4.63        5.91      2.52 o
 -12   5   1       13.97       14.41      3.43 o
 -11   5   1     1206.81     1196.44     32.08 o
 -10   5   1        2.68        3.94      2.92 o
  -9   5   1     1072.18     1169.52     31.08 o
  -8   5   1     1453.47     1366.73     36.93 o
  -7   5   1     1020.38      937.55     31.00 o
  -6   5   1     3198.25     3141.88     74.11 o
  -5   5   1       23.55       31.28      2.46 o
  -4   5   1     2727.79     2661.98     49.42 o
  -3   5   1       21.62       21.17      2.08 o
  -2   5   1       66.07      104.81      3.20 o
  -1   5   1       53.39      130.10      2.54 o
   0   5   1     7926.38     8846.96    138.13 o
   1   5   1     3801.73     4055.94     75.56 o
   2   5   1     5447.14     5866.36     91.43 o
   3   5   1      373.42      341.73      5.42 o
   4   5   1     8044.86     8282.08    183.95 o
   5   5   1      161.13      166.23      5.81 o
   6   5   1     1385.22     1261.48     40.31 o
   7   5   1       65.55       71.12      5.31 o
   8   5   1      229.63      224.79     14.87 o
   9   5   1      689.47      620.06     20.43 o
  10   5   1      270.57      257.43     11.66 o
  11   5   1      660.31      622.83     18.96 o
  12   5   1      919.21      927.37     22.27 o
 -12   6   1      291.87      289.62      9.34 o
 -11   6   1        4.83        6.23      2.72 o
 -10   6   1      132.73      168.85      8.66 o
  -9   6   1      143.28      139.53      7.27 o
  -8   6   1     5353.84     5243.44    155.16 o
  -7   6   1     2226.17     2075.32     63.69 o
  -6   6   1       21.98       26.43      3.63 o
  -5   6   1     2453.85     2327.90     53.88 o
  -4   6   1      293.59      291.59      7.79 o
  -3   6   1     2425.88     2509.76     48.43 o
  -2   6   1      166.06      208.64      4.16 o
  -1   6   1       96.74      127.12      3.05 o
   0   6   1     1856.16     1834.07     33.08 o
   1   6   1      592.16      529.38      9.34 o
   2   6   1      739.29      720.65     14.79 o
   3   6   1     2443.19     2373.28     53.63 o
   4   6   1       53.19       63.82      3.66 o
   5   6   1     6656.58     6467.03    242.34 o
   6   6   1       96.75       94.05      6.40 o
   7   6   1      260.72      258.36     12.52 o
   8   6   1       12.55       14.83      4.08 o
   9   6   1     1112.67     1052.89     34.48 o
  10   6   1      396.08      427.11     15.11 o
  11   6   1      784.97      792.18     22.64 o
  12   6   1      344.98      352.26     14.82 o
 -11   7   1      134.85      114.15      6.63 o
 -10   7   1     2835.14     2957.90     76.82 o
  -9   7   1      542.93      542.01     19.83 o
  -8   7   1        0.44        4.45      2.10 o
  -7   7   1       15.72       17.07      3.06 o
  -6   7   1     1217.90     1153.00     37.91 o
  -5   7   1     7986.38     7871.27    243.81 o
  -4   7   1     6403.39     6319.05    171.13 o
  -3   7   1     8242.21     8769.56    291.41 o
  -2   7   1     6577.88     6754.18    199.62 o
  -1   7   1      442.91      426.08     14.96 o
   0   7   1    15218.61    15287.90    455.10 o
   1   7   1     5283.69     5365.22    185.85 o
   2   7   1     1165.12     1127.75     27.27 o
   3   7   1       22.03       34.90      3.55 o
   4   7   1      141.66      134.81      5.56 o
   5   7   1     4958.57     4799.65    154.53 o
   6   7   1      207.60      222.89     10.12 o
   7   7   1     4202.75     4097.06    166.41 o
   8   7   1     9123.81     9891.29    300.74 o
   9   7   1       84.14       89.14      6.20 o
  10   7   1     2206.15     2374.71     57.94 o
  11   7   1      216.49      216.39      8.22 o
 -10   8   1      408.00      457.57     12.06 o
  -9   8   1      160.62      166.43      8.22 o
  -8   8   1     2240.91     2239.54     74.48 o
  -7   8   1      815.29      758.88     62.35 o
  -6   8   1       58.76       56.11      4.43 o
  -5   8   1      440.42      401.65     14.99 o
  -4   8   1     3832.20     3791.14    115.93 o
  -3   8   1      671.15      649.11     20.38 o
  -2   8   1        8.89       27.60      5.13 o
  -1   8   1      286.54      304.80     15.06 o
   0   8   1      514.47      471.13     17.24 o
   1   8   1     1670.36     1551.47     49.86 o
   2   8   1      327.22      312.71     13.96 o
   3   8   1     2178.83     2104.84     57.26 o
   4   8   1     1829.20     1734.98     52.85 o
   5   8   1      620.52      575.25     19.27 o
   6   8   1        0.11        3.41      1.81 o
   7   8   1      335.45      315.64     15.56 o
   8   8   1       77.89       87.69      4.55 o
   9   8   1      626.92      626.67     18.36 o
  10   8   1       45.80       51.17      3.58 o
  -9   9   1     1153.22     1321.21     71.90 o
  -8   9   1     1410.16     1397.50     90.20 o
  -7   9   1      377.23      370.09     19.03 o
  -6   9   1     4062.39     4261.26    175.61 o
  -5   9   1        2.38       10.04      5.00 o
  -4   9   1     1596.18     1546.91     46.83 o
  -3   9   1      538.10      518.45     20.10 o
  -2   9   1       20.89       30.90      5.29 o
  -1   9   1     2338.72     2255.56     77.02 o
   0   9   1        4.45        3.06      6.14 o
   1   9   1     1756.16     1700.51     52.14 o
   2   9   1      143.96      156.17      9.94 o
   3   9   1      678.30      710.00     25.23 o
   4   9   1     1918.96     1820.74     59.77 o
   5   9   1       73.46       79.04      6.74 o
   6   9   1      220.81      225.37     12.07 o
   7   9   1      205.27      187.67     10.44 o
   8   9   1        0.52        2.46      1.58 o
   9   9   1        8.20        7.48      3.94 o
  -8  10   1      131.42      127.13     11.70 o
  -7  10   1      318.68      324.09     37.43 o
  -6  10   1     1029.84     1074.99     34.21 o
  -5  10   1      121.92      117.23      9.48 o
  -4  10   1     3213.94     3205.42     99.23 o
  -3  10   1     1647.52     1672.29     50.77 o
  -2  10   1      342.50      387.13     21.85 o
  -1  10   1     4678.60     4658.25    208.98 o
   0  10   1      561.31      564.26     32.88 o
   1  10   1     1100.10     1100.45     42.22 o
   2  10   1      205.58      189.93     10.82 o
   3  10   1       46.15       53.78      7.00 o
   4  10   1      338.74      316.58     14.34 o
   5  10   1       10.50       10.84      3.68 o
   6  10   1     2241.78     2380.67    181.80 o
   7  10   1     1225.20     1328.58     82.14 o
  -6  11   1      293.03      305.96     32.19 o
  -5  11   1        6.11        4.41      2.12 o
  -4  11   1       55.26       59.62      4.69 o
  -3  11   1       91.24      106.33      8.21 o
  -2  11   1      378.06      399.14     16.80 o
  -1  11   1        2.65        0.87      2.33 o
   0  11   1       99.98      101.74      7.86 o
   1  11   1       24.37       30.20      5.25 o
   2  11   1      216.10      279.13     40.78 o
   3  11   1        1.07        2.89      3.20 o
   4  11   1        7.60        6.46      4.73 o
   5  11   1      264.89      309.55     32.60 o
  -2  12   1        4.88        3.93     23.07 o
  -1  12   1      214.39      274.70     33.27 o
   0  12   1      821.19      862.43     37.94 o
   1  12   1       33.70       42.25     13.43 o
 -14   0   2     4718.42     5022.65    253.00 o
 -13   0   2      684.20      670.74     39.55 o
 -12   0   2     4042.38     4147.02    172.39 o
 -11   0   2      117.89      123.48     11.46 o
 -10   0   2      252.98      285.33     12.18 o
  -9   0   2      449.63      453.16     14.58 o
  -8   0   2     4797.06     5262.84    116.81 o
  -7   0   2    28864.49    30154.91    841.90 o
  -6   0   2      362.91      329.50      9.65 o
  -5   0   2    64743.78    56415.43   1923.01 o
  -4   0   2    17771.96    15221.10    375.38 o
  -3   0   2     7757.13     7210.36    144.66 o
  -2   0   2      709.79      730.57     14.67 o
  -1   0   2      309.60      389.91      7.43 o
   0   0   2       95.16      139.79      2.68 o
   1   0   2     6262.92     6254.57    150.54 o
   2   0   2     9302.69     8249.28    199.84 o
   3   0   2    17234.12    14983.59    382.01 o
   4   0   2     4540.12     4309.49     80.47 o
   5   0   2    29985.76    29804.35    839.17 o
   6   0   2    15512.13    16150.38    408.00 o
   7   0   2     6774.92     7405.40    190.06 o
   8   0   2    16904.81    18202.23    700.80 o
   9   0   2      938.80      991.53     25.20 o
  10   0   2       79.87       81.95      6.38 o
  11   0   2     1503.23     1517.76     66.21 o
  12   0   2        0.52        1.35      1.92 o
  13   0   2     2041.20     2073.76     95.23 o
 -14   1   2      600.17      557.92     20.18 o
 -13   1   2      121.56      117.10      6.73 o
 -12   1   2     6890.71     7272.05    238.51 o
 -11   1   2       58.60       52.09      5.35 o
 -10   1   2     1636.40     1643.35     39.69 o
  -9   1   2      962.27      971.96     22.37 o
  -8   1   2     6033.89     6252.73    108.80 o
  -7   1   2     9542.63     9692.46    153.28 o
  -6   1   2       14.38       21.53      1.73 o
  -5   1   2      313.40      248.13      4.63 o
  -4   1   2     7892.58     7229.29    115.73 o
  -3   1   2    15738.01    14607.88    243.39 o
  -2   1   2     2104.34     2254.36     33.36 o
  -1   1   2     7785.56     8039.18    129.58 o
   0   1   2    16262.77    15887.69    282.46 o
   1   1   2     2619.22     2571.14     44.39 o
   2   1   2     4413.21     4227.32     68.09 o
   3   1   2     3337.75     3161.95     44.26 o
   4   1   2     8083.18     7430.70    113.74 o
   5   1   2     7064.10     7194.13    105.72 o
   6   1   2      574.82      534.95      7.49 o
   7   1   2        7.10       16.56      1.48 o
   8   1   2     5318.65     5584.22    123.71 o
   9   1   2     2183.35     2314.11     48.58 o
  10   1   2        9.52       19.24      2.76 o
  11   1   2     2033.32     2042.26     46.82 o
  12   1   2     1292.40     1262.26     30.73 o
  13   1   2     2728.43     2750.91     75.38 o
 -14   2   2        0.61        9.04      3.09 o
 -13   2   2      346.30      350.07     11.78 o
 -12   2   2      222.03      206.15      7.73 o
 -11   2   2     3180.23     3244.72     89.08 o
 -10   2   2     1421.59     1404.00     35.52 o
  -9   2   2     7717.05     8525.59    237.68 o
  -8   2   2     4741.82     4835.51    102.38 o
  -7   2   2     2528.40     2677.48     44.47 o
  -6   2   2     9152.65     9169.99    189.86 o
  -5   2   2     1007.53     1004.63     16.30 o
  -4   2   2      807.65      859.53     14.65 o
  -3   2   2     4516.82     4612.65     81.30 o
  -2   2   2     6819.97     6930.81    109.64 o
  -1   2   2    29376.95    27977.74    463.07 o
   0   2   2     1874.43     1934.77     33.94 o
   1   2   2    13970.13    13632.91    279.92 o
   2   2   2    11305.20    10505.45    177.28 o
   3   2   2     5803.64     5659.20     93.25 o
   4   2   2     4476.64     4303.20     55.64 o
   5   2   2     2899.53     3271.03     44.83 o
   6   2   2       27.91       32.60      1.89 o
   7   2   2     2481.94     2580.18     44.98 o
   8   2   2      117.06      127.20      5.55 o
   9   2   2     7289.90     7897.10    212.64 o
  10   2   2      236.43      234.33      9.30 o
  11   2   2     4053.84     4324.64    110.26 o
  12   2   2     3357.15     3422.37     86.56 o
  13   2   2      221.05      208.18      6.96 o
 -14   3   2     1844.14     1701.40     51.99 o
 -13   3   2     7388.94     8205.44    245.00 o
 -12   3   2       37.02       28.43      3.89 o
 -11   3   2      951.79      955.58     24.40 o
 -10   3   2       92.05       83.38      5.87 o
  -9   3   2       72.30      100.71      7.12 o
  -8   3   2     1653.53     1770.29     39.75 o
  -7   3   2     1165.79     1115.55     19.70 o
  -6   3   2    19612.89    19123.03    391.68 o
  -5   3   2    10495.90    10932.66    192.62 o
  -4   3   2    27743.78    27335.94    569.23 o
  -3   3   2    21064.38    20979.92    378.17 o
  -2   3   2     2884.26     2988.13     50.27 o
  -1   3   2    14413.89    14652.71    342.14 o
   0   3   2     6384.69     6871.81    127.73 o
   1   3   2      711.50      770.84     17.08 o
   2   3   2     5126.09     5014.40     96.53 o
   3   3   2      470.97      629.03     11.57 o
   4   3   2    22467.29    22579.94    418.13 o
   5   3   2     1054.03      921.17     16.78 o
   6   3   2    11665.88    11816.62    212.85 o
   7   3   2    11065.02    11840.63    271.02 o
   8   3   2      159.40      159.33      8.55 o
   9   3   2     2143.92     2265.97     60.12 o
  10   3   2      707.38      690.02     20.31 o
  11   3   2       18.77       41.32      4.25 o
  12   3   2      511.66      501.54     13.44 o
  13   3   2     1282.17     1317.01     34.39 o
 -13   4   2      679.52      685.80     15.18 o
 -12   4   2      136.79      119.95      6.39 o
 -11   4   2     2514.11     2444.03     61.01 o
 -10   4   2       79.27      102.04      6.34 o
  -9   4   2      434.98      446.27     12.82 o
  -8   4   2     1367.12     1377.30     33.16 o
  -7   4   2      811.74      799.15     18.00 o
  -6   4   2     1826.64     1928.57     35.39 o
  -5   4   2      556.89      536.50      9.25 o
  -4   4   2      975.42     1015.05     20.59 o
  -3   4   2     2833.68     3016.96     53.49 o
  -2   4   2       46.94       73.92      6.70 o
  -1   4   2     2643.45     2847.81     41.77 o
   0   4   2      203.05      179.54      3.89 o
   1   4   2     3356.38     3543.53     69.84 o
   2   4   2     4732.25     4848.21     85.93 o
   3   4   2     1975.75     2030.04     34.70 o
   4   4   2       35.98       36.22      3.49 o
   5   4   2     5032.62     5376.06    128.16 o
   6   4   2     1585.58     1572.05     52.96 o
   7   4   2     1040.69      964.71     35.50 o
   8   4   2        2.87        9.49      3.43 o
   9   4   2     1873.93     1878.64     50.34 o
  10   4   2     2984.93     2924.28     83.67 o
  11   4   2     1121.21     1066.42     27.05 o
  12   4   2      425.49      444.11     12.12 o
 -13   5   2       91.75       84.83      4.73 o
 -12   5   2      765.68      757.72     19.56 o
 -11   5   2      146.92      156.09      8.15 o
 -10   5   2     8489.24     9355.82    296.98 o
  -9   5   2     6303.07     6580.89    179.60 o
  -8   5   2      483.73      481.97     15.23 o
  -7   5   2     4627.18     4566.03    116.24 o
  -6   5   2       17.77       18.57      2.45 o
  -5   5   2     2377.95     2377.47     46.71 o
  -4   5   2     1392.72     1407.56     31.30 o
  -3   5   2     4085.11     4290.70     84.75 o
  -2   5   2    18676.98    19272.64    370.67 o
  -1   5   2      435.23      443.95      5.53 o
   0   5   2     4396.09     4631.09     82.46 o
   1   5   2     6632.72     7212.17    145.05 o
   2   5   2     7874.84     8210.31    138.54 o
   3   5   2    14644.33    14773.32    266.39 o
   4   5   2     1609.61     1564.41     28.85 o
   5   5   2      242.54      228.22     18.17 o
   6   5   2      581.42      547.45     23.11 o
   7   5   2      408.88      413.36     17.80 o
   8   5   2     1370.56     1424.19     50.41 o
   9   5   2      408.46      393.15     13.66 o
  10   5   2     4820.14     5233.13    151.16 o
  11   5   2     2157.12     2333.11     60.98 o
  12   5   2      381.33      365.87     11.55 o
 -12   6   2     1388.44     1408.46     33.12 o
 -11   6   2      567.37      537.06     15.73 o
 -10   6   2      272.39      247.18      9.30 o
  -9   6   2      259.25      253.15     10.69 o
  -8   6   2      651.62      615.46     25.51 o
  -7   6   2     1847.48     1702.82     52.81 o
  -6   6   2       14.66       22.88      2.91 o
  -5   6   2     9088.08     9154.33    248.58 o
  -4   6   2     3879.05     3919.21    120.55 o
  -3   6   2     3826.14     3992.72     72.29 o
  -2   6   2     4708.49     4968.79     88.30 o
  -1   6   2     1110.86     1140.99     17.53 o
   0   6   2       59.97       78.35      2.61 o
   1   6   2      108.79      114.33      2.91 o
   2   6   2      509.65      533.30     10.02 o
   3   6   2     2411.36     2408.03     42.08 o
   4   6   2      237.76      256.53      7.93 o
   5   6   2     9722.38     9728.90    332.38 o
   6   6   2     2492.68     2357.11     97.03 o
   7   6   2     1166.58     1085.02     43.40 o
   8   6   2     1511.88     1502.79     65.97 o
   9   6   2      176.70      155.50      8.04 o
  10   6   2      129.14      140.09      6.80 o
  11   6   2      115.21      129.73      7.31 o
 -11   7   2      308.78      283.96      9.72 o
 -10   7   2       53.75       48.27      3.85 o
  -9   7   2      150.14      174.64     20.75 o
  -8   7   2       60.20       57.15      5.70 o
  -7   7   2      206.52      190.91      9.66 o
  -6   7   2      268.14      262.02     10.51 o
  -5   7   2     6151.26     6182.03    235.52 o
  -4   7   2      946.51      878.38     25.74 o
  -3   7   2      283.25      297.88     12.13 o
  -2   7   2      147.16      141.71      8.06 o
  -1   7   2     1474.50     1505.21     44.09 o
   0   7   2      376.12      372.75      9.84 o
   1   7   2       33.37       42.07      2.02 o
   2   7   2      419.85      412.05      9.50 o
   3   7   2      836.73      785.33     17.99 o
   4   7   2     4985.09     4809.90    118.94 o
   5   7   2     1012.73      923.91     31.63 o
   6   7   2      312.79      284.04      9.98 o
   7   7   2       74.16       81.11      5.15 o
   8   7   2        0.19        4.98      3.17 o
   9   7   2        0.06        3.13      2.26 o
  10   7   2      113.60      120.97      6.96 o
  11   7   2        0.13        2.01      1.99 o
 -10   8   2     1101.91     1148.77     29.24 o
  -9   8   2      786.87      819.49     22.48 o
  -8   8   2     2685.91     2630.85     86.18 o
  -7   8   2      376.04      343.08     12.52 o
  -6   8   2      652.75      600.49     28.28 o
  -5   8   2       40.75       41.77      5.03 o
  -4   8   2     2765.91     2724.77     85.29 o
  -3   8   2       19.38       29.00      5.00 o
  -2   8   2     1336.74     1330.55     35.48 o
  -1   8   2     3945.34     3787.49    102.10 o
   0   8   2      194.21      192.44      9.42 o
   1   8   2     2811.36     2741.79     99.50 o
   2   8   2     1326.63     1293.98     37.26 o
   3   8   2      536.47      494.56     15.37 o
   4   8   2     2662.96     2531.80     63.78 o
   5   8   2      568.06      514.95     16.42 o
   6   8   2     1563.19     1459.84     66.54 o
   7   8   2      257.24      241.70     13.38 o
   8   8   2      778.02      758.99     26.69 o
   9   8   2     2422.82     2598.07     71.90 o
  10   8   2      174.44      205.87      9.17 o
  -9   9   2      756.58      791.83     27.49 o
  -8   9   2      225.23      231.20     16.04 o
  -7   9   2        6.92        9.91      4.60 o
  -6   9   2       89.74       84.47      9.31 o
  -5   9   2       55.11       61.11      5.54 o
  -4   9   2      625.98      635.78     27.60 o
  -3   9   2     1247.65     1252.32     34.97 o
  -2   9   2     2347.34     2219.93     66.25 o
  -1   9   2      146.17      146.55      8.80 o
   0   9   2       37.67       46.23      4.77 o
   1   9   2      135.95      114.73      7.93 o
   2   9   2     1248.68     1172.13     39.63 o
   3   9   2      728.22      672.77     27.44 o
   4   9   2     1127.92     1094.66     38.11 o
   5   9   2      372.67      379.21     16.52 o
   6   9   2       46.01       46.70      3.60 o
   7   9   2      266.75      279.80     20.41 o
   8   9   2        2.05        2.11      1.16 o
  -8  10   2      192.34      231.53     15.51 o
  -7  10   2      107.13       92.35      6.60 o
  -6  10   2       47.37       41.31      4.94 o
  -5  10   2      488.78      481.91     26.74 o
  -4  10   2      181.35      185.63      9.62 o
  -3  10   2       15.67       19.41      4.76 o
  -2  10   2      215.43      230.52     10.70 o
  -1  10   2      333.79      340.22     18.12 o
   0  10   2       27.60       33.76      9.91 o
   1  10   2      273.93      254.00     14.22 o
   2  10   2     1084.35     1077.55     39.22 o
   3  10   2      549.51      561.41     24.03 o
   4  10   2        7.59        5.81      4.67 o
   5  10   2      407.39      408.24     28.71 o
   6  10   2       91.40       88.91      7.78 o
   7  10   2       51.07       57.21      6.85 o
  -6  11   2     1311.52     1471.24     73.27 o
  -5  11   2       71.81      104.69     34.29 o
  -4  11   2      150.88      138.04      6.63 o
  -3  11   2     1338.54     1327.19     50.88 o
  -2  11   2       80.56       72.82     14.59 o
  -1  11   2      818.57      757.15     41.52 o
   0  11   2     1470.57     1516.76     69.97 o
   1  11   2     1481.55     1546.00     66.99 o
   2  11   2      171.15      155.36     14.76 o
   3  11   2     1083.26     1079.63     50.36 o
   4  11   2      705.67      705.33     45.38 o
   5  11   2        0.15        3.72      5.91 o
  -1  12   2      167.71      191.38     36.75 o
   0  12   2       11.51       15.10     20.64 o
 -14   1   3      679.81      592.51     18.04 o
 -13   1   3      174.14      174.71      6.88 o
 -12   1   3      149.79      148.06      7.52 o
 -11   1   3      918.81      872.63     26.54 o
 -10   1   3     3608.01     3667.28     92.67 o
  -9   1   3     1749.26     1786.83     38.12 o
  -8   1   3     1773.87     1678.96     30.25 o
  -7   1   3     9331.64     9341.85    180.89 o
  -6   1   3      172.81      196.59      5.15 o
  -5   1   3     1285.20     1198.49     19.44 o
  -4   1   3    15652.70    14591.75    225.37 o
  -3   1   3    10303.67    10151.06    168.93 o
  -2   1   3     1631.83     1836.56     25.01 o
  -1   1   3     3913.79     4060.66     52.26 o
   0   1   3    19622.88    18975.31    334.63 o
   1   1   3      341.32      432.05      6.45 o
   2   1   3     5695.63     5386.48    106.27 o
   3   1   3    12553.97    11803.14    208.61 o
   4   1   3     1863.15     1774.20     27.24 o
   5   1   3     3751.84     3677.85     58.65 o
   6   1   3     5202.71     5342.89     86.47 o
   7   1   3      166.08      177.72      4.75 o
   8   1   3      187.70      209.70      7.67 o
   9   1   3     4337.11     4518.62    103.59 o
  10   1   3       53.67       57.86      3.38 o
  11   1   3      110.87      122.26      4.61 o
  12   1   3      471.47      445.20     11.76 o
  13   1   3     1192.73     1228.31     48.61 o
 -14   2   3     1419.37     1463.53     38.46 o
 -13   2   3      193.77      197.33      8.26 o
 -12   2   3     2062.46     2051.33     50.83 o
 -11   2   3       11.83       15.74      4.08 o
 -10   2   3     2186.01     2173.43     55.48 o
  -9   2   3     5047.76     5157.02    129.61 o
  -8   2   3     1123.25     1133.57     19.93 o
  -7   2   3        4.00        8.61      1.03 o
  -6   2   3     1595.01     1697.94     31.11 o
  -5   2   3     8187.56     8477.18    137.89 o
  -4   2   3      171.68      202.65      3.96 o
  -3   2   3    19048.19    18977.75    351.36 o
  -2   2   3    67560.09    63040.30   1280.78 o
  -1   2   3     2956.46     3106.23     35.64 o
   0   2   3      880.66     1027.90     17.62 o
   1   2   3      513.16      495.33      6.27 o
   2   2   3      363.66      412.65      7.62 o
   3   2   3      220.54      268.19      5.03 o
   4   2   3    17911.06    17704.29    305.55 o
   5   2   3     5256.00     5469.70     98.51 o
   6   2   3     2733.88     2664.43     48.75 o
   7   2   3       10.09       12.46      1.82 o
   8   2   3      887.30      869.01     19.02 o
   9   2   3       95.71       97.44      5.88 o
  10   2   3     1046.02     1071.63     28.92 o
  11   2   3     2986.62     3069.81     78.74 o
  12   2   3      423.23      436.28     11.32 o
  13   2   3      113.73      111.84      5.21 o
 -14   3   3     1139.39     1066.13     26.94 o
 -13   3   3     1036.39      985.44     23.95 o
 -12   3   3       31.59       28.33      3.65 o
 -11   3   3     1161.54     1164.74     29.89 o
 -10   3   3        2.66       17.41      7.56 o
  -9   3   3     1288.10     1283.82     31.14 o
  -8   3   3      802.57      808.70     16.73 o
  -7   3   3       36.07       60.69      2.60 o
  -6   3   3     2623.49     2601.08     38.14 o
  -5   3   3      429.81      383.36      7.11 o
  -4   3   3      918.81     1001.05     16.87 o
  -3   3   3      315.60      279.56      4.55 o
  -2   3   3       18.41       24.90      1.36 o
  -1   3   3     1783.03     2014.97     29.81 o
   0   3   3     2003.36     2078.57     38.58 o
   1   3   3     1732.44     1877.78     41.68 o
   2   3   3     1558.05     1666.39     33.04 o
   3   3   3     2962.09     3171.78     57.94 o
   4   3   3       78.32       99.38      2.37 o
   5   3   3      694.51      662.55     12.61 o
   6   3   3        0.38        6.38      1.77 o
   7   3   3     2494.47     2376.77     55.53 o
   8   3   3       25.21       27.99      3.66 o
   9   3   3     1544.51     1548.96     43.83 o
  10   3   3      483.58      521.96     15.99 o
  11   3   3      138.24      150.28      7.02 o
  12   3   3       98.76       96.23      5.19 o
 -13   4   3      922.55      880.32     22.32 o
 -12   4   3      416.04      412.85     11.12 o
 -11   4   3     2131.44     2089.32     51.47 o
 -10   4   3      354.96      342.21     10.66 o
  -9   4   3     3237.99     3313.14     80.64 o
  -8   4   3     6730.41     6830.92    182.93 o
  -7   4   3      102.79      128.25      5.40 o
  -6   4   3    10198.39    10192.25    187.20 o
  -5   4   3     7658.28     7737.77    128.65 o
  -4   4   3        3.87        8.78      1.28 o
  -3   4   3      450.24      418.01      6.28 o
  -2   4   3       67.14       68.30      1.41 o
  -1   4   3      122.51      105.01      2.61 o
   0   4   3      217.57      222.18      3.91 o
   1   4   3    13500.10    13687.49    285.39 o
   2   4   3    14899.45    14339.10    296.30 o
   3   4   3      192.30      236.11      4.46 o
   4   4   3    10448.79    10684.46    189.52 o
   5   4   3     1876.26     1769.74     38.94 o
   6   4   3     2814.87     2626.24     81.13 o
   7   4   3     5234.77     5273.61    210.86 o
   8   4   3      910.43      917.27     25.66 o
   9   4   3      862.07      827.70     24.32 o
  10   4   3       64.47       48.62      4.91 o
  11   4   3      490.23      502.50     15.45 o
  12   4   3     1347.50     1407.36     35.77 o
 -13   5   3     1174.06     1176.28     28.54 o
 -12   5   3      124.87      119.63      7.33 o
 -11   5   3     3239.71     3227.54     81.42 o
 -10   5   3      833.01      816.17     20.39 o
  -9   5   3     1495.96     1367.33     32.27 o
  -8   5   3       97.35      116.06      6.20 o
  -7   5   3      465.53      440.92     11.03 o
  -6   5   3      492.48      444.31     10.18 o
  -5   5   3     2792.01     2787.34     43.43 o
  -4   5   3     1259.22     1202.62     22.26 o
  -3   5   3     4383.04     4751.60     83.79 o
  -2   5   3      272.88      308.19      4.48 o
  -1   5   3    14303.84    15402.32    257.28 o
   0   5   3     1221.65     1630.91     33.53 o
   1   5   3     1987.40     2004.05     42.40 o
   2   5   3     2421.35     2572.69     49.41 o
   3   5   3      257.89      301.32      5.14 o
   4   5   3      357.70      409.93      7.81 o
   5   5   3      115.90      110.43      3.72 o
   6   5   3       90.52       87.62      6.13 o
   7   5   3     1060.62     1009.66     49.76 o
   8   5   3       54.32       41.54      4.81 o
   9   5   3     1080.48     1184.61     30.95 o
  10   5   3      632.84      643.65     20.54 o
  11   5   3      971.11      992.13     30.87 o
  12   5   3      583.28      592.55     18.88 o
 -12   6   3     2534.80     2566.04     63.83 o
 -11   6   3       56.92       55.32      3.72 o
 -10   6   3     2115.27     2101.01     52.18 o
  -9   6   3       26.54       38.20      4.10 o
  -8   6   3      622.92      596.59     15.59 o
  -7   6   3     2829.80     2721.78     65.03 o
  -6   6   3       36.16       30.87      3.97 o
  -5   6   3     2189.09     2063.25     67.34 o
  -4   6   3     1266.97     1217.77     30.76 o
  -3   6   3      439.06      450.68     10.93 o
  -2   6   3     1923.37     1959.95     31.55 o
  -1   6   3       88.17      112.97      4.37 o
   0   6   3     7001.67     7488.17    149.61 o
   1   6   3     2169.98     2210.53     54.03 o
   2   6   3       93.02       85.34      2.61 o
   3   6   3        4.30       16.20      1.87 o
   4   6   3     1877.32     1825.93     43.52 o
   5   6   3      134.95      134.91      6.63 o
   6   6   3      102.95       95.30      6.01 o
   7   6   3       50.82       53.30      5.10 o
   8   6   3     5801.65     5914.92    174.27 o
   9   6   3      658.66      710.77     19.91 o
  10   6   3      162.32      189.14      8.78 o
  11   6   3      375.57      394.07     12.63 o
 -11   7   3      157.98      165.54      6.49 o
 -10   7   3     1196.61     1176.12     33.16 o
  -9   7   3     2550.88     2542.12     68.61 o
  -8   7   3     3374.01     3322.21    102.04 o
  -7   7   3     8611.22     8606.03    277.56 o
  -6   7   3     3617.54     3509.69    102.27 o
  -5   7   3     5215.37     5229.13    156.34 o
  -4   7   3     3480.33     3462.35     82.12 o
  -3   7   3      385.38      389.30     11.79 o
  -2   7   3      120.89      120.84      5.34 o
  -1   7   3      345.79      326.01      9.85 o
   0   7   3     6105.04     6308.91    157.40 o
   1   7   3     4114.20     4009.12     92.30 o
   2   7   3      105.05       93.31      3.61 o
   3   7   3    15377.47    15224.72    464.60 o
   4   7   3     1134.49     1046.92     24.37 o
   5   7   3     4808.94     4503.07    165.63 o
   6   7   3     4409.39     4284.46    206.14 o
   7   7   3       61.41       47.16      5.77 o
   8   7   3      406.93      409.02     17.61 o
   9   7   3       41.26       43.40      5.16 o
  10   7   3     1710.48     1770.44     41.57 o
 -11   8   3      191.78      198.79     13.25 o
 -10   8   3       69.23       75.88      4.55 o
  -9   8   3       22.06       21.24      2.97 o
  -8   8   3      563.47      530.32     23.74 o
  -7   8   3      514.25      472.53     22.83 o
  -6   8   3      324.51      283.35     15.12 o
  -5   8   3       65.41       78.97      6.40 o
  -4   8   3     3640.95     3642.40    111.80 o
  -3   8   3      112.39      115.25      7.40 o
  -2   8   3     1273.65     1190.76     32.64 o
  -1   8   3      213.82      207.59      7.97 o
   0   8   3     4253.50     4165.17    104.48 o
   1   8   3      352.62      337.03      9.54 o
   2   8   3      155.89      158.77      8.53 o
   3   8   3      476.79      488.55     16.38 o
   4   8   3     2715.05     2524.73     67.41 o
   5   8   3      362.17      330.23     11.61 o
   6   8   3       17.18       22.40      3.63 o
   7   8   3      118.16      115.16      8.45 o
   8   8   3     2223.41     2244.88     78.56 o
   9   8   3      450.80      488.44     13.76 o
  -9   9   3      596.50      556.50     31.75 o
  -8   9   3      464.94      460.81     31.42 o
  -7   9   3        0.03        2.29      2.20 o
  -6   9   3        0.94        4.96      2.38 o
  -5   9   3        5.14        5.53      2.58 o
  -4   9   3      871.10      843.71     25.83 o
  -3   9   3      941.18      940.25     26.79 o
  -2   9   3        2.35        7.67      3.02 o
  -1   9   3     2635.69     2562.95     82.87 o
   0   9   3     2763.92     2598.01     74.78 o
   1   9   3     1484.38     1411.61     51.52 o
   2   9   3     1473.55     1393.76     64.13 o
   3   9   3        1.29        4.01      5.21 o
   4   9   3        4.66       10.30      4.27 o
   5   9   3     1201.86     1170.42     64.97 o
   6   9   3      233.10      225.31     14.08 o
   7   9   3     2115.46     2214.08     96.12 o
   8   9   3       10.49       10.20      2.76 o
  -8  10   3     2259.51     2757.55     95.17 o
  -7  10   3       10.79        9.52      5.00 o
  -6  10   3     2608.35     2790.20    104.12 o
  -5  10   3     1260.29     1336.69     46.88 o
  -4  10   3      433.51      451.74     17.04 o
  -3  10   3      610.26      590.59     24.60 o
  -2  10   3       39.90       41.84      6.04 o
  -1  10   3      587.91      551.71     35.10 o
   0  10   3       22.76       25.65      8.90 o
   1  10   3     3642.20     3616.39    141.13 o
   2  10   3     2559.04     2609.85    118.59 o
   3  10   3       13.70       21.08      8.93 o
   4  10   3     1635.27     1649.90     89.21 o
   5  10   3     1007.13     1039.53     49.18 o
   6  10   3       73.49       75.58      5.98 o
   7  10   3      367.42      423.48     52.75 o
  -6  11   3        1.66      223.22    343.47 o
  -5  11   3      297.05      321.90     20.38 o
  -4  11   3       62.67       65.39      6.97 o
  -3  11   3      201.63      213.90     12.12 o
  -2  11   3        0.08        1.17      3.27 o
  -1  11   3      522.96      549.30     45.89 o
   0  11   3      268.23      289.52     26.71 o
   1  11   3      149.19      148.80     18.21 o
   2  11   3      124.13      132.47     14.71 o
   3  11   3      180.37      206.26     18.71 o
   4  11   3       17.23       16.21      9.77 o
 -14   0   4      182.95      159.85     14.71 o
 -13   0   4      380.40      364.52     15.16 o
 -12   0   4     6762.94     7058.47    328.66 o
 -11   0   4     2064.37     1939.10     69.28 o
 -10   0   4      576.71      589.36     18.83 o
  -9   0   4    15466.28    16731.18    701.57 o
  -8   0   4     3177.85     3117.14    117.13 o
  -7   0   4    19140.51    17612.80    670.53 o
  -6   0   4     9456.79     8667.13    319.04 o
  -5   0   4       11.22       11.21      1.67 o
  -4   0   4     1306.66     1181.23     23.94 o
  -3   0   4      506.76      579.01      9.69 o
  -2   0   4      217.13      298.93      8.66 o
  -1   0   4    92206.28    82691.05   2376.93 o
   0   0   4   132564.11   103646.59   2923.37 o
   1   0   4    41507.73    36844.62    889.87 o
   2   0   4      337.09      348.97      8.72 o
   3   0   4    12625.58    11370.94    269.75 o
   4   0   4        2.61        7.11      1.55 o
   5   0   4     2124.12     2028.89     58.61 o
   6   0   4     1118.03     1052.28     24.34 o
   7   0   4     1507.63     1441.50     36.17 o
   8   0   4    12685.58    13575.80    497.44 o
   9   0   4       81.15      102.25      7.85 o
  10   0   4     4654.14     4974.79    180.52 o
  11   0   4     4148.83     4414.35    153.03 o
  12   0   4       38.68       38.16      3.42 o
 -14   1   4     1649.56     1552.80     43.98 o
 -13   1   4      786.30      767.49     20.50 o
 -12   1   4     3584.88     3554.64    103.83 o
 -11   1   4      807.41      748.35     20.83 o
 -10   1   4     7257.38     7770.34    221.24 o
  -9   1   4      351.34      336.39      8.85 o
  -8   1   4     3086.87     3092.69     72.57 o
  -7   1   4       78.18       60.54      2.16 o
  -6   1   4     3604.23     3586.54     77.44 o
  -5   1   4    12942.33    12258.02    193.20 o
  -4   1   4    14332.71    14014.20    255.64 o
  -3   1   4     3110.77     3240.36     45.29 o
  -2   1   4    21348.86    21473.01    377.86 o
  -1   1   4     2046.63     2282.88     26.07 o
   0   1   4    25131.33    24097.33    455.80 o
   1   1   4      156.59      189.69      3.61 o
   2   1   4     1339.78     1462.66     25.54 o
   3   1   4      184.81      172.62      3.79 o
   4   1   4    11873.15    11769.21    191.56 o
   5   1   4     1300.89     1199.48     21.48 o
   6   1   4     2943.68     2768.22     51.51 o
   7   1   4     2321.78     2275.43     46.94 o
   8   1   4    23452.19    24575.54    795.68 o
   9   1   4       50.39       57.80      3.68 o
  10   1   4     1339.53     1366.50     26.82 o
  11   1   4       94.80       98.66      4.93 o
  12   1   4     1632.06     1646.05     38.47 o
 -14   2   4      554.88      482.25     11.95 o
 -13   2   4     4243.98     4312.96    125.28 o
 -12   2   4        3.72        6.83      3.16 o
 -11   2   4     4791.08     4930.15    145.27 o
 -10   2   4      485.46      480.62     14.57 o
  -9   2   4       48.98       48.94      3.40 o
  -8   2   4     1471.79     1449.66     28.89 o
  -7   2   4       16.86       13.69      1.22 o
  -6   2   4     3347.35     3070.55     61.06 o
  -5   2   4     5464.07     5417.78     79.16 o
  -4   2   4     4748.33     4781.05     63.42 o
  -3   2   4    11766.92    11725.91    195.01 o
  -2   2   4      823.04      918.38     10.68 o
  -1   2   4    13428.99    14175.28    227.19 o
   0   2   4      194.04      203.49      3.89 o
   1   2   4     2496.33     2633.35     41.49 o
   2   2   4        9.62       15.57      1.13 o
   3   2   4      521.63      452.43      9.53 o
   4   2   4     9918.85     9969.16    153.36 o
   5   2   4     6135.50     6052.19    122.62 o
   6   2   4      845.83      787.29     18.79 o
   7   2   4     7257.12     7344.03    184.20 o
   8   2   4       34.02       30.85      3.53 o
   9   2   4     2879.66     2950.19     68.07 o
  10   2   4       71.06       76.07      4.18 o
  11   2   4      414.11      414.65     12.92 o
  12   2   4      109.02      105.36      4.65 o
 -14   3   4      192.10      185.27      6.61 o
 -13   3   4      457.01      444.82     11.41 o
 -12   3   4       14.81       18.87      3.34 o
 -11   3   4     5124.39     5426.08    149.26 o
 -10   3   4     5429.39     5585.38    144.76 o
  -9   3   4     2822.05     2863.56     64.60 o
  -8   3   4    14290.40    15318.10    423.75 o
  -7   3   4      228.08      209.94      5.06 o
  -6   3   4     3373.69     3029.95     53.22 o
  -5   3   4     1964.04     1916.40     32.74 o
  -4   3   4        5.37       12.29      1.46 o
  -3   3   4     4972.26     5466.77     74.59 o
  -2   3   4     4002.09     4441.01     54.68 o
  -1   3   4    15759.98    16584.42    274.13 o
   0   3   4    15191.37    15667.72    258.88 o
   1   3   4    11256.77    11496.78    197.21 o
   2   3   4    32982.54    31839.09    586.51 o
   3   3   4     1607.57     1659.56     25.98 o
   4   3   4     2852.64     2862.12     52.14 o
   5   3   4     3729.10     3890.01     89.62 o
   6   3   4        1.35       19.40      3.70 o
   7   3   4      179.10      179.25      6.84 o
   8   3   4       16.66       23.22      3.01 o
   9   3   4     4464.35     4604.41    120.18 o
  10   3   4     3543.61     3811.77    104.01 o
  11   3   4     1134.13     1119.47     27.02 o
  12   3   4     2839.11     3045.32     79.45 o
 -13   4   4     2153.26     2017.62     51.85 o
 -12   4   4      192.87      177.90      7.52 o
 -11   4   4      466.95      451.72     11.93 o
 -10   4   4        7.55       13.96      3.08 o
  -9   4   4     3328.36     3154.97     76.87 o
  -8   4   4       31.71       35.58      3.31 o
  -7   4   4      174.58      145.16      8.06 o
  -6   4   4     2029.56     1926.90     32.67 o
  -5   4   4     4343.64     4385.57     72.86 o
  -4   4   4     1196.84     1291.01     20.90 o
  -3   4   4      579.00      551.59      7.48 o
  -2   4   4      218.55      168.35      2.61 o
  -1   4   4     5888.29     6188.33     84.89 o
   0   4   4       88.42       87.55      1.86 o
   1   4   4      390.27      377.79      7.56 o
   2   4   4     1146.13     1072.92     18.19 o
   3   4   4     2903.05     2863.32     54.19 o
   4   4   4       81.80       91.00      3.85 o
   5   4   4     1432.68     1328.87     41.68 o
   6   4   4      898.54      792.07     30.73 o
   7   4   4     4744.69     4660.61    143.14 o
   8   4   4      285.73      259.98     10.30 o
   9   4   4      483.82      515.84     15.44 o
  10   4   4      288.26      303.19     11.04 o
  11   4   4     1270.79     1349.51     36.39 o
  12   4   4       81.31       82.18      4.73 o
 -13   5   4       31.89       32.81      3.01 o
 -12   5   4     2752.33     2749.63     65.60 o
 -11   5   4      727.45      741.37     17.55 o
 -10   5   4       83.09       86.22      5.55 o
  -9   5   4      172.78      181.23      6.84 o
  -8   5   4      322.76      290.53     10.19 o
  -7   5   4     4444.44     4369.35     99.55 o
  -6   5   4     1509.61     1404.78     29.65 o
  -5   5   4     4413.06     4651.04    115.04 o
  -4   5   4     9220.97     9793.43    194.82 o
  -3   5   4     2375.06     2727.36     40.90 o
  -2   5   4    15451.77    16743.01    303.87 o
  -1   5   4     3242.01     3520.46     59.68 o
   0   5   4       89.73      102.07      2.69 o
   1   5   4      295.03      331.86      6.61 o
   2   5   4       45.16       62.13      2.36 o
   3   5   4     2864.14     2956.24     64.14 o
   4   5   4        1.99        4.90      1.53 o
   5   5   4     5526.02     5194.35    193.94 o
   6   5   4     7953.69     7868.17    441.89 o
   7   5   4      168.15      153.72     10.46 o
   8   5   4     1217.76     1154.62     39.66 o
   9   5   4       74.71       77.21      6.59 o
  10   5   4      629.59      621.74     20.02 o
  11   5   4      106.26      129.79      7.82 o
 -12   6   4      284.44      262.27      6.59 o
 -11   6   4      134.40      109.25      4.85 o
 -10   6   4     2653.96     2565.63     65.09 o
  -9   6   4     3540.86     3617.97     89.75 o
  -8   6   4      121.81      120.20      5.92 o
  -7   6   4      107.08       99.73      5.44 o
  -6   6   4     1934.23     1909.14     41.36 o
  -5   6   4      338.77      310.87      9.02 o
  -4   6   4     2499.82     2517.67     61.71 o
  -3   6   4     1774.11     1788.56     42.40 o
  -2   6   4     3441.37     3569.11     72.40 o
  -1   6   4      172.89      144.86      3.92 o
   0   6   4      888.02      843.19     16.93 o
   1   6   4     5480.31     5768.79    125.31 o
   2   6   4      239.72      205.68      5.09 o
   3   6   4     7017.01     6716.74    164.07 o
   4   6   4     1401.24     1310.67     27.86 o
   5   6   4      673.04      626.44     25.33 o
   6   6   4      366.79      375.07     21.70 o
   7   6   4      145.50      121.68      8.12 o
   8   6   4      338.48      337.74     16.19 o
   9   6   4       10.89       12.96      3.58 o
  10   6   4     1913.18     2024.44     52.06 o
  11   6   4     1136.84     1232.49     30.68 o
 -11   7   4       12.99        9.49      2.60 o
 -10   7   4      174.95      193.97     18.74 o
  -9   7   4       92.37      102.59      9.18 o
  -8   7   4     1813.25     1793.66     48.92 o
  -7   7   4      457.43      444.42     12.94 o
  -6   7   4      251.88      236.03      7.32 o
  -5   7   4       89.39       86.71      5.23 o
  -4   7   4       43.22       71.24      6.53 o
  -3   7   4        0.76       13.92      4.15 o
  -2   7   4       14.78       17.85      3.36 o
  -1   7   4       67.90       76.18      4.70 o
   0   7   4       46.55       45.93      4.22 o
   1   7   4      262.23      277.69      7.65 o
   2   7   4       70.42       85.31      4.80 o
   3   7   4       45.87       38.98      3.73 o
   4   7   4      225.52      210.70      8.07 o
   5   7   4      545.62      516.28     19.55 o
   6   7   4     1608.11     1419.71     76.86 o
   7   7   4       12.96       17.23      3.88 o
   8   7   4      261.17      252.49     10.78 o
   9   7   4      364.34      403.06     12.80 o
  10   7   4      516.25      552.17     15.48 o
 -10   8   4     1799.77     1814.23     71.36 o
  -9   8   4      917.34      895.80     31.97 o
  -8   8   4       63.35       70.74      5.42 o
  -7   8   4     1015.29     1031.24     31.21 o
  -6   8   4     1417.73     1407.57     50.70 o
  -5   8   4      265.75      251.88     13.86 o
  -4   8   4      888.43      855.31     30.37 o
  -3   8   4     5287.11     5312.04    176.05 o
  -2   8   4     1759.61     1737.36     48.05 o
  -1   8   4      764.59      801.20     22.43 o
   0   8   4      824.87      784.35     21.39 o
   1   8   4      535.60      488.73     15.30 o
   2   8   4       38.13       37.62      4.62 o
   3   8   4     1756.94     1685.08     42.67 o
   4   8   4     3113.08     2895.54     78.16 o
   5   8   4       38.19       48.56      4.27 o
   6   8   4     1002.35      954.72     39.28 o
   7   8   4      864.86      889.31     39.14 o
   8   8   4       41.43       43.23      4.12 o
   9   8   4      136.43      137.15      6.34 o
  -9   9   4       22.33       17.08      5.73 o
  -8   9   4     1701.47     1847.01     65.97 o
  -7   9   4      671.42      663.48     31.32 o
  -6   9   4      176.81      185.46     13.31 o
  -5   9   4      536.24      548.46     21.18 o
  -4   9   4      176.63      180.32     12.96 o
  -3   9   4      223.31      208.52     12.39 o
  -2   9   4      208.79      239.91     19.49 o
  -1   9   4     1485.98     1428.95     42.18 o
   0   9   4     1435.69     1354.72     40.31 o
   1   9   4      369.40      360.40     25.23 o
   2   9   4      235.02      223.86     12.04 o
   3   9   4        5.60        9.19      4.74 o
   4   9   4      976.77      901.44     46.05 o
   5   9   4      778.02      718.26     29.68 o
   6   9   4      236.00      226.29     12.38 o
   7   9   4      104.79      103.02      4.13 o
   8   9   4       28.34       26.54      7.88 o
  -8  10   4       94.93      112.52      9.81 o
  -7  10   4      540.85      587.39     25.91 o
  -6  10   4     1101.37     1185.56     50.34 o
  -5  10   4      297.71      319.29     15.43 o
  -4  10   4        1.99        2.91      3.08 o
  -3  10   4      191.94      187.28      9.40 o
  -2  10   4       62.32       56.42      6.53 o
  -1  10   4       50.41       62.27      8.14 o
   0  10   4     1328.60     1347.12     77.10 o
   1  10   4      131.60      143.59     18.31 o
   2  10   4       85.99       80.68     12.61 o
   3  10   4       27.94       23.35      8.41 o
   4  10   4        5.41        7.29      5.81 o
   5  10   4       98.52      102.63     11.75 o
   6  10   4       18.06       12.85      6.60 o
  -5  11   4      630.13      668.45     30.96 o
  -4  11   4     1271.90     1356.01     45.85 o
  -3  11   4      339.27      335.54     14.96 o
  -2  11   4      742.45      830.17     30.56 o
  -1  11   4      831.27      821.57     53.07 o
   0  11   4        0.46       -1.04     14.05 o
   1  11   4      269.98      259.87     23.24 o
   2  11   4     1393.86     1422.22     75.67 o
   3  11   4      835.48      860.52     37.79 o
   4  11   4       57.44       69.66      9.39 o
 -14   1   5      657.21      617.67     17.49 o
 -13   1   5      128.27      118.66      5.56 o
 -12   1   5     2752.91     2706.59     76.34 o
 -11   1   5       23.85       32.21      3.25 o
 -10   1   5       47.93       54.67      3.52 o
  -9   1   5     9879.44    10508.92    271.93 o
  -8   1   5     5872.49     5781.81    126.35 o
  -7   1   5       15.25       22.25      2.19 o
  -6   1   5     1160.41     1108.75     25.05 o
  -5   1   5      917.67      804.10     13.29 o
  -4   1   5       73.69       79.04      1.91 o
  -3   1   5     2605.35     2868.02     35.84 o
  -2   1   5     8636.83     8684.24    125.24 o
  -1   1   5    15367.27    16374.14    265.22 o
   0   1   5     2458.96     2794.04     32.83 o
   1   1   5     4413.87     4422.91     59.13 o
   2   1   5       37.55       25.50      1.43 o
   3   1   5      349.64      375.91      6.87 o
   4   1   5     7648.49     7537.82    143.69 o
   5   1   5     1892.39     1638.22     32.77 o
   6   1   5     2715.20     2598.34     62.69 o
   7   1   5       20.13       33.74      2.82 o
   8   1   5     2259.15     2202.66     47.93 o
   9   1   5      878.21      905.88     19.96 o
  10   1   5     1377.73     1402.96     30.19 o
  11   1   5     2833.60     2947.11     73.59 o
  12   1   5      530.11      535.41     15.07 o
 -14   2   5      982.04      909.12     21.50 o
 -13   2   5      268.95      262.57      9.72 o
 -12   2   5       37.22       42.36      4.78 o
 -11   2   5      982.53      948.18     24.72 o
 -10   2   5     2603.72     2608.83     60.85 o
  -9   2   5     3406.49     3520.34     80.56 o
  -8   2   5       84.66       89.72      3.84 o
  -7   2   5     8492.12     8259.36    157.43 o
  -6   2   5       83.40       66.11      2.25 o
  -5   2   5        4.53       15.10      1.36 o
  -4   2   5     6399.06     6578.17     94.81 o
  -3   2   5      451.36      442.63      6.00 o
  -2   2   5      705.24      844.66     11.04 o
  -1   2   5     2892.40     3188.16     38.52 o
   0   2   5      248.16      241.23      3.65 o
   1   2   5     1422.05     1506.68     23.62 o
   2   2   5        1.08       16.03      1.91 o
   3   2   5     1162.76     1015.70     19.07 o
   4   2   5     5234.86     5556.21    100.76 o
   5   2   5     3113.40     3256.19     72.82 o
   6   2   5     3773.95     3570.45     80.28 o
   7   2   5      262.36      255.93      7.40 o
   8   2   5      268.68      263.35      9.24 o
   9   2   5       89.74       91.73      5.14 o
  10   2   5       39.89       48.50      3.46 o
  11   2   5       49.78       50.00      3.21 o
  12   2   5      224.85      217.55      9.02 o
 -14   3   5      285.04      254.20      8.09 o
 -13   3   5      830.70      796.02     21.53 o
 -12   3   5      138.31      127.23      5.83 o
 -11   3   5       53.34       60.24      5.28 o
 -10   3   5      284.85      275.30      9.26 o
  -9   3   5      226.65      229.71      7.74 o
  -8   3   5       44.41       49.68      3.86 o
  -7   3   5      250.40      232.25      6.74 o
  -6   3   5     6879.36     6975.81    110.79 o
  -5   3   5    11925.35    12430.03    212.59 o
  -4   3   5       91.86       98.30      2.12 o
  -3   3   5      655.28      670.98      9.46 o
  -2   3   5      937.47      967.60     10.83 o
  -1   3   5      613.96      642.26      8.10 o
   0   3   5      122.29      122.42      2.83 o
   1   3   5      351.76      376.60      6.43 o
   2   3   5     8931.35     9212.69    138.37 o
   3   3   5     1567.19     1552.04     36.63 o
   4   3   5      119.52      129.66      3.62 o
   5   3   5      804.24      755.12     18.44 o
   6   3   5     1582.80     1422.29     39.13 o
   7   3   5     3744.17     3602.97    104.19 o
   8   3   5      284.95      291.11      8.75 o
   9   3   5        3.37       11.16      2.66 o
  10   3   5      557.87      617.06     18.65 o
  11   3   5      982.59      969.28     24.84 o
  12   3   5       18.95       25.67      4.65 o
 -13   4   5     3316.09     3357.69     83.45 o
 -12   4   5       89.02      102.25      4.71 o
 -11   4   5     2037.97     2143.94     49.85 o
 -10   4   5     4483.21     4497.32    116.31 o
  -9   4   5      382.86      402.69     11.14 o
  -8   4   5     4361.86     4312.12     96.92 o
  -7   4   5     1865.73     1817.56     36.07 o
  -6   4   5      939.62      880.96     19.38 o
  -5   4   5        8.66       15.51      1.24 o
  -4   4   5     5162.02     5609.76     83.77 o
  -3   4   5    13896.05    14793.21    267.48 o
  -2   4   5     1997.79     2321.32     30.86 o
  -1   4   5     9308.17     9955.64    158.29 o
   0   4   5    11492.10    12104.70    196.86 o
   1   4   5       56.59       69.64      2.09 o
   2   4   5     4390.21     4607.03     96.31 o
   3   4   5     2784.53     2867.92     64.89 o
   4   4   5      518.12      537.60     16.29 o
   5   4   5        0.32        5.37      2.43 o
   6   4   5      550.74      494.18     16.88 o
   7   4   5     3751.20     3617.68    114.54 o
   8   4   5      375.16      360.49     11.81 o
   9   4   5     3068.23     3218.52     94.83 o
  10   4   5     5187.39     5735.23    179.37 o
  11   4   5        1.25        3.79      2.23 o
 -13   5   5      261.18      256.66     10.55 o
 -12   5   5       73.44       74.88      3.85 o
 -11   5   5      204.22      180.43      7.30 o
 -10   5   5        8.65        7.01      2.18 o
  -9   5   5      703.28      672.25     15.78 o
  -8   5   5     2930.00     2852.76     65.53 o
  -7   5   5       33.49       38.20      3.52 o
  -6   5   5     6788.89     7018.82    166.42 o
  -5   5   5     4467.98     4663.83    114.07 o
  -4   5   5     1651.11     1617.20     41.97 o
  -3   5   5     2949.93     3027.57     47.18 o
  -2   5   5     1926.14     2261.37     41.79 o
  -1   5   5     2241.95     2572.01     44.43 o
   0   5   5     1684.99     1925.55     34.10 o
   1   5   5       76.11       95.42      2.86 o
   2   5   5     2298.45     2276.27     49.26 o
   3   5   5      886.40      837.36     16.94 o
   4   5   5     4358.88     4083.04     92.97 o
   5   5   5     2687.20     2377.65     63.33 o
   6   5   5      709.98      652.26     25.03 o
   7   5   5     1985.38     1820.99     82.70 o
   8   5   5       32.78       33.56      4.85 o
   9   5   5       91.91       93.45      6.18 o
  10   5   5       56.22       66.09      5.82 o
  11   5   5        1.19        4.15      2.24 o
 -12   6   5      115.70      119.31      5.75 o
 -11   6   5      227.43      200.82      8.84 o
 -10   6   5       49.79       51.60      4.44 o
  -9   6   5     1365.38     1388.03     36.97 o
  -8   6   5        9.65       21.86      3.90 o
  -7   6   5     1576.48     1535.15     39.77 o
  -6   6   5     2716.20     2700.64     65.26 o
  -5   6   5     1453.65     1389.19     38.54 o
  -4   6   5     3347.87     3317.83    104.28 o
  -3   6   5      422.44      415.74     13.94 o
  -2   6   5     2560.11     2692.26     64.70 o
  -1   6   5       17.65       27.83      2.50 o
   0   6   5        1.53       10.04      1.89 o
   1   6   5      230.40      210.65      6.82 o
   2   6   5       22.39       32.33      3.23 o
   3   6   5     2308.79     2098.43     43.63 o
   4   6   5     4304.56     4029.30     92.01 o
   5   6   5     2614.92     2333.21     81.02 o
   6   6   5      953.71      885.79     41.58 o
   7   6   5      112.10      112.79      9.07 o
   8   6   5     2413.01     2423.09     79.28 o
   9   6   5       44.56       47.00      6.18 o
  10   6   5       89.19       81.68      5.62 o
 -11   7   5     3127.37     3358.60     95.21 o
 -10   7   5      447.98      434.65     15.24 o
  -9   7   5      810.83      839.59     22.02 o
  -8   7   5        1.25        3.66      2.13 o
  -7   7   5       24.44       33.51      3.85 o
  -6   7   5      278.16      292.85     11.77 o
  -5   7   5     1399.88     1330.38     38.86 o
  -4   7   5    11400.76    12001.48    438.43 o
  -3   7   5       12.08       21.11      4.84 o
  -2   7   5     4304.14     4307.53    123.36 o
  -1   7   5     2464.13     2512.69     61.77 o
   0   7   5     5515.47     5553.56    147.35 o
   1   7   5     7919.61     7857.97    210.21 o
   2   7   5     2056.00     1935.68     45.54 o
   3   7   5       82.33       76.63      4.32 o
   4   7   5      715.05      658.61     20.79 o
   5   7   5     1009.70      948.34     31.08 o
   6   7   5       99.97       99.71      6.20 o
   7   7   5      108.47      114.35      6.77 o
   8   7   5     3735.99     4078.82    115.08 o
   9   7   5     2551.28     2921.75     73.27 o
 -10   8   5       61.23       59.55      4.59 o
  -9   8   5     1048.65     1052.07     29.51 o
  -8   8   5        1.19        8.38      3.01 o
  -7   8   5     1369.17     1433.63     40.42 o
  -6   8   5      793.18      796.82     30.02 o
  -5   8   5     3223.20     3231.97     92.05 o
  -4   8   5       77.51       73.06      6.52 o
  -3   8   5      321.12      327.51     12.87 o
  -2   8   5      859.70      872.93     24.28 o
  -1   8   5        7.83        8.64      2.61 o
   0   8   5      352.65      343.14     10.10 o
   1   8   5       39.96       38.00      4.16 o
   2   8   5      241.73      224.04     12.21 o
   3   8   5     1753.19     1601.48     45.90 o
   4   8   5      118.27      118.26      5.70 o
   5   8   5      143.34      134.29      6.41 o
   6   8   5      316.05      307.45     10.49 o
   7   8   5      511.18      495.64     14.08 o
   8   8   5     1171.13     1277.40     33.15 o
  -9   9   5      319.29      360.14     18.62 o
  -8   9   5     1593.81     1729.48     63.99 o
  -7   9   5      382.85      425.80     19.89 o
  -6   9   5     2138.12     2277.79     73.65 o
  -5   9   5     1614.53     1634.72     54.07 o
  -4   9   5      441.66      429.63     22.04 o
  -3   9   5     2735.54     2720.21     88.14 o
  -2   9   5        5.81        6.27      4.10 o
  -1   9   5      178.03      165.71      7.98 o
   0   9   5      652.00      584.04     17.65 o
   1   9   5      375.28      335.40     12.67 o
   2   9   5     1031.53     1012.45     40.27 o
   3   9   5       31.51       39.60      7.48 o
   4   9   5     3478.23     3452.83    164.25 o
   5   9   5     1365.32     1315.64     54.17 o
   6   9   5       22.36       21.92      4.34 o
   7   9   5      589.50      561.56     31.86 o
  -7  10   5       83.23       76.59     10.54 o
  -6  10   5      302.44      311.28     15.76 o
  -5  10   5      203.79      215.75     16.15 o
  -4  10   5      469.39      455.33     17.46 o
  -3  10   5     1353.27     1426.97     41.58 o
  -2  10   5      413.37      396.29     13.54 o
  -1  10   5     1015.11     1036.73     36.81 o
   0  10   5     1999.22     2062.55     84.73 o
   1  10   5        5.79       13.25      9.77 o
   2  10   5     1631.53     1579.96     74.96 o
   3  10   5      280.81      274.84     21.09 o
   4  10   5       12.98        9.69      2.56 o
   5  10   5        0.57        0.79      3.75 o
  -5  11   5      271.23      257.26     13.56 o
  -4  11   5        3.62        4.27      3.25 o
  -3  11   5        8.55        6.09      3.08 o
  -2  11   5      831.54      846.50     28.93 o
  -1  11   5      713.10      758.82     48.87 o
   0  11   5       94.63      261.83     99.51 o
   1  11   5      151.74      144.34     27.28 o
   2  11   5      333.48      333.66     26.00 o
   3  11   5      141.28      140.49     15.72 o
 -14   0   6     4988.58     5263.64    260.76 o
 -13   0   6      151.44      159.48      9.98 o
 -12   0   6     5876.58     6006.99    227.20 o
 -11   0   6     3118.75     3018.29     92.25 o
 -10   0   6      114.44      137.36      7.64 o
  -9   0   6        9.95       15.98      3.92 o
  -8   0   6      413.70      408.76     14.55 o
  -7   0   6     2122.67     1961.73     92.42 o
  -6   0   6     8198.99     8236.60    193.67 o
  -5   0   6     8428.06     8337.94    156.32 o
  -4   0   6    51805.72    51106.65   1386.82 o
  -3   0   6     4660.74     4768.41     88.52 o
  -2   0   6     3236.74     3228.99     60.66 o
  -1   0   6     6366.87     6752.20    136.27 o
   0   0   6      215.50      337.35      7.78 o
   1   0   6     8029.99     8531.81    169.80 o
   2   0   6     9735.08    10255.13    223.34 o
   3   0   6     3483.07     3627.35     88.34 o
   4   0   6    12997.10    12585.96    295.61 o
   5   0   6      512.08      464.91     17.51 o
   6   0   6     6492.60     5954.69    242.86 o
   7   0   6     1480.76     1377.96     37.58 o
   8   0   6     5858.56     5853.43    255.92 o
   9   0   6     7627.91     8436.55    396.99 o
  10   0   6       66.55       61.96      8.42 o
  11   0   6       39.32       46.25      6.08 o
 -14   1   6      409.49      349.10     10.66 o
 -13   1   6      337.99      302.54      9.17 o
 -12   1   6     1656.63     1640.88     38.77 o
 -11   1   6     1184.97     1137.40     26.16 o
 -10   1   6      116.41      119.91      5.19 o
  -9   1   6     4594.74     4698.85    108.96 o
  -8   1   6       78.59       77.58      3.57 o
  -7   1   6    11832.59    11080.29    262.05 o
  -6   1   6     5217.21     4951.94    101.71 o
  -5   1   6      602.51      496.01      7.50 o
  -4   1   6      574.71      588.87      7.45 o
  -3   1   6      249.77      208.34      3.04 o
  -2   1   6     2353.99     2659.75     32.51 o
  -1   1   6     3519.83     3991.09     52.43 o
   0   1   6     4653.79     5209.85     69.61 o
   1   1   6    20497.82    20792.78    354.94 o
   2   1   6      881.25      829.09     13.07 o
   3   1   6    13059.22    12728.03    216.70 o
   4   1   6     1847.40     1815.96     37.67 o
   5   1   6     6386.89     6137.91    140.65 o
   6   1   6      254.12      228.36      7.34 o
   7   1   6     2595.84     2412.46     56.98 o
   8   1   6       51.10       53.37      4.02 o
   9   1   6      959.28      971.87     21.96 o
  10   1   6      396.45      385.52     10.89 o
  11   1   6     1746.63     1800.04     42.87 o
 -14   2   6        4.91        7.96      2.12 o
 -13   2   6       15.00       16.52      2.87 o
 -12   2   6      143.29      140.02      6.12 o
 -11   2   6      180.27      180.77      6.57 o
 -10   2   6     5085.05     5111.77    124.73 o
  -9   2   6       23.48       34.63      3.65 o
  -8   2   6    10627.13    11148.51    277.54 o
  -7   2   6     4764.73     4579.93    108.69 o
  -6   2   6     8100.08     8344.20    142.94 o
  -5   2   6     6365.65     6754.01     97.00 o
  -4   2   6     3827.95     4314.44     59.13 o
  -3   2   6      399.28      464.76      6.54 o
  -2   2   6      453.48      468.43      6.70 o
  -1   2   6     2346.39     2545.63     31.21 o
   0   2   6     8574.69     8850.16    130.06 o
   1   2   6        0.37        6.90      0.88 o
   2   2   6    10631.33    10576.88    188.88 o
   3   2   6      456.49      415.05      8.15 o
   4   2   6     9940.73    10041.86    199.09 o
   5   2   6     3272.52     2880.28     63.63 o
   6   2   6      105.46      104.44      5.06 o
   7   2   6      685.74      662.66     15.36 o
   8   2   6      505.27      482.74     13.03 o
   9   2   6      252.24      263.61      9.03 o
  10   2   6     1054.23     1063.45     22.32 o
  11   2   6       10.42       12.44      1.69 o
 -14   3   6       26.90       36.95      3.05 o
 -13   3   6     6059.90     6376.97    194.81 o
 -12   3   6     1804.64     1785.34     42.52 o
 -11   3   6      476.98      459.21     13.11 o
 -10   3   6      944.14      899.89     21.98 o
  -9   3   6        3.66        7.95      2.14 o
  -8   3   6      340.78      370.18     10.67 o
  -7   3   6      168.10      135.75      5.09 o
  -6   3   6     3438.12     3233.01     54.76 o
  -5   3   6    18290.97    18781.22    363.64 o
  -4   3   6     1191.81     1393.53     19.42 o
  -3   3   6    18405.19    19218.49    357.78 o
  -2   3   6     2615.99     2857.42     39.17 o
  -1   3   6     2422.36     2590.68     33.40 o
   0   3   6     7186.01     7451.89    117.43 o
   1   3   6      395.85      428.15      6.96 o
   2   3   6       58.18       75.53      2.12 o
   3   3   6     2089.50     2260.87     50.85 o
   4   3   6     3575.17     3555.01     69.70 o
   5   3   6     5582.22     4928.68    120.12 o
   6   3   6      564.70      513.27     13.73 o
   7   3   6    10597.53    10577.90    304.57 o
   8   3   6      969.55      990.81     21.98 o
   9   3   6     1470.10     1490.65     33.92 o
  10   3   6     1686.51     1697.86     39.44 o
  11   3   6       47.65       40.69      3.04 o
 -13   4   6      133.39      110.41      5.25 o
 -12   4   6     1174.16     1111.80     27.30 o
 -11   4   6      125.89      114.07      6.69 o
 -10   4   6     1674.84     1686.49     40.69 o
  -9   4   6     1834.67     1792.93     42.54 o
  -8   4   6      831.47      860.93     20.29 o
  -7   4   6      815.95      892.13     22.21 o
  -6   4   6     4559.04     4972.80    118.08 o
  -5   4   6     5301.65     5757.39    107.94 o
  -4   4   6      686.71      736.30     10.75 o
  -3   4   6       16.41       32.45      1.92 o
  -2   4   6     4531.12     4921.28     74.86 o
  -1   4   6      625.97      688.19     11.33 o
   0   4   6     1101.65     1086.53     15.98 o
   1   4   6       19.24       27.10      1.87 o
   2   4   6     9189.28     9571.02    176.77 o
   3   4   6      827.63      819.12     17.52 o
   4   4   6     1495.29     1404.64     30.83 o
   5   4   6       64.23       75.28      4.87 o
   6   4   6     4279.98     4015.66    126.87 o
   7   4   6      923.15      866.07     26.05 o
   8   4   6       12.90       21.95      3.93 o
   9   4   6       54.49       44.01      4.69 o
  10   4   6     2826.18     2950.70     81.74 o
  11   4   6      477.97      534.10     15.08 o
 -13   5   6        1.00        3.29      2.92 o
 -12   5   6      234.94      241.28      7.74 o
 -11   5   6      171.07      155.19      7.84 o
 -10   5   6     2820.75     2951.13     76.46 o
  -9   5   6     7851.96     8169.68    232.42 o
  -8   5   6      986.61      948.67     24.88 o
  -7   5   6     2218.59     2170.45     51.10 o
  -6   5   6     1174.20     1154.25     27.21 o
  -5   5   6      139.06      139.45      7.17 o
  -4   5   6      862.01      840.75     20.08 o
  -3   5   6      269.55      269.82      5.27 o
  -2   5   6     4734.59     5191.68     96.49 o
  -1   5   6     1066.33     1050.17     19.02 o
   0   5   6      125.89      136.25      4.06 o
   1   5   6     5677.14     5870.54    134.32 o
   2   5   6       57.32       65.19      5.02 o
   3   5   6     7797.64     7493.54    176.53 o
   4   5   6     2868.93     2560.22     59.05 o
   5   5   6      114.82      113.20      6.15 o
   6   5   6       20.35       23.29      3.17 o
   7   5   6        9.26       15.01      2.50 o
   8   5   6      668.30      659.69     23.50 o
   9   5   6      433.31      463.96     13.49 o
  10   5   6      398.59      403.78     12.77 o
 -12   6   6      669.85      669.28     18.26 o
 -11   6   6     2435.14     2444.00     65.77 o
 -10   6   6       26.54       26.60      4.14 o
  -9   6   6     1777.94     1802.20     45.12 o
  -8   6   6      616.97      629.36     17.85 o
  -7   6   6      373.02      356.07     12.25 o
  -6   6   6     3474.76     3391.66     83.86 o
  -5   6   6       13.81       19.37      4.81 o
  -4   6   6     6457.72     6746.72    188.27 o
  -3   6   6        1.98       11.00      3.63 o
  -2   6   6     6661.84     7173.72    198.38 o
  -1   6   6     4557.91     4675.60    114.54 o
   0   6   6        9.09       17.63      4.03 o
   1   6   6      798.57      797.03     18.70 o
   2   6   6        0.61        2.23      1.55 o
   3   6   6        1.10        6.41      2.69 o
   4   6   6        0.01       10.87      2.91 o
   5   6   6     2855.90     2591.16     79.25 o
   6   6   6     4446.31     4271.67    194.35 o
   7   6   6      290.94      273.01     11.67 o
   8   6   6     1431.36     1468.76     41.20 o
   9   6   6      150.40      157.79      7.28 o
  10   6   6      254.76      285.16     10.54 o
 -11   7   6      248.96      227.97      9.04 o
 -10   7   6      191.66      189.52      8.92 o
  -9   7   6       94.21      100.10      7.65 o
  -8   7   6      102.90      101.46      5.80 o
  -7   7   6      480.05      478.56     15.26 o
  -6   7   6      979.27      972.25     27.23 o
  -5   7   6     2025.88     1985.10     49.93 o
  -4   7   6      115.49      123.20      8.32 o
  -3   7   6      753.68      691.63     20.65 o
  -2   7   6      399.46      418.56     14.84 o
  -1   7   6      767.05      752.96     19.04 o
   0   7   6       60.34       65.27      4.79 o
   1   7   6       35.86       32.72      3.53 o
   2   7   6        8.95       10.89      2.71 o
   3   7   6     4287.42     4051.18     97.63 o
   4   7   6     2144.76     2015.74     52.13 o
   5   7   6      507.27      466.39     17.12 o
   6   7   6       83.58       69.53      4.94 o
   7   7   6      284.33      308.12     10.88 o
   8   7   6        7.30        5.86      2.32 o
   9   7   6       92.06       97.39      5.49 o
 -10   8   6      716.51      755.99     34.09 o
  -9   8   6       56.74       52.71      4.08 o
  -8   8   6     2858.48     3018.58     85.12 o
  -7   8   6     2463.61     2503.30     64.68 o
  -6   8   6      624.36      586.74     37.92 o
  -5   8   6      652.65      647.77     22.92 o
  -4   8   6     1404.89     1319.09     38.15 o
  -3   8   6        6.95        8.95      3.41 o
  -2   8   6      780.59      730.48     22.60 o
  -1   8   6     2856.84     2807.99     68.72 o
   0   8   6     2647.77     2563.29     67.43 o
   1   8   6      160.92      153.13      8.74 o
   2   8   6      478.01      447.92     12.82 o
   3   8   6     2834.58     2729.79     71.61 o
   4   8   6      255.28      253.61     10.21 o
   5   8   6      888.96      791.72     24.87 o
   6   8   6     1250.11     1187.84     56.30 o
   7   8   6      277.32      275.07      8.78 o
   8   8   6        2.59        3.98      2.33 o
  -9   9   6      889.57      985.04     37.47 o
  -8   9   6      218.60      242.65     15.65 o
  -7   9   6       96.90      114.57     12.98 o
  -6   9   6      232.74      236.91     16.31 o
  -5   9   6      186.04      184.02     14.91 o
  -4   9   6      363.56      358.84     13.88 o
  -3   9   6      739.17      737.91     22.48 o
  -2   9   6     2080.58     1994.63     61.22 o
  -1   9   6       13.90       21.62      4.63 o
   0   9   6      108.59      112.06      6.00 o
   1   9   6      738.11      657.79     23.87 o
   2   9   6        6.74        9.03      3.44 o
   3   9   6       70.91       62.26      7.51 o
   4   9   6      511.80      488.34     22.55 o
   5   9   6      753.56      677.92     34.05 o
   6   9   6       21.60       11.20      3.16 o
  -7  10   6       93.00       98.83      9.84 o
  -6  10   6      151.04      147.30     11.01 o
  -5  10   6      249.42      254.37     13.54 o
  -4  10   6      261.99      291.00     12.96 o
  -3  10   6      143.05      153.93      9.72 o
  -2  10   6       86.33       74.58      6.80 o
  -1  10   6       17.83       19.25      4.70 o
   0  10   6        0.15        0.93      2.46 o
   1  10   6      191.48      175.47     10.50 o
   2  10   6      523.25      477.49     17.54 o
   3  10   6      310.72      278.57     34.97 o
   4  10   6      114.86      107.75     12.23 o
  -4  11   6        3.89        7.30      4.21 o
  -3  11   6      732.84      753.47     28.81 o
  -2  11   6      675.71      672.49     37.95 o
  -1  11   6      103.51      255.12     95.44 o
   0  11   6      723.80      725.25     47.73 o
   1  11   6      488.06      495.92     32.68 o
 -14   1   7     1565.07     1502.42     54.31 o
 -13   1   7     1053.07      980.38     21.51 o
 -12   1   7      109.65      102.83      4.01 o
 -11   1   7      810.48      758.87     17.35 o
 -10   1   7      999.82      941.21     21.09 o
  -9   1   7     1106.69     1063.23     24.89 o
  -8   1   7       42.49       44.55      4.25 o
  -7   1   7     9308.83     9542.75    216.28 o
  -6   1   7     2080.86     1960.48     30.98 o
  -5   1   7       12.04       11.64      1.19 o
  -4   1   7     3147.03     3219.88     44.95 o
  -3   1   7     4483.34     4992.69     66.40 o
  -2   1   7      303.60      356.48      4.92 o
  -1   1   7      285.26      243.51      3.80 o
   0   1   7     9133.13     9856.85    152.57 o
   1   1   7     1555.41     1640.64     24.13 o
   2   1   7       39.56       42.14      1.85 o
   3   1   7     3001.56     2909.01     56.39 o
   4   1   7     2309.43     2098.57     48.12 o
   5   1   7      679.43      608.40     20.63 o
   6   1   7     6872.22     6380.00    176.12 o
   7   1   7      783.46      708.87     18.29 o
   8   1   7      785.62      796.78     21.14 o
   9   1   7     1555.10     1598.11     42.32 o
  10   1   7      105.62      112.85      5.72 o
  11   1   7       12.78       19.09      3.03 o
 -14   2   7     1693.97     1690.52     60.17 o
 -13   2   7      104.72      113.66      5.14 o
 -12   2   7     1419.85     1324.41     35.41 o
 -11   2   7      184.13      190.18      6.84 o
 -10   2   7     1527.85     1532.12     38.61 o
  -9   2   7     5321.24     5387.86    133.14 o
  -8   2   7     4094.53     4188.08    101.67 o
  -7   2   7       37.64       47.37      2.31 o
  -6   2   7      910.02      964.95     17.50 o
  -5   2   7     1012.45     1077.80     13.46 o
  -4   2   7      451.69      523.54      7.42 o
  -3   2   7       74.95       77.65      2.93 o
  -2   2   7    13997.92    14823.08    256.24 o
  -1   2   7     7012.08     7736.39    121.86 o
   0   2   7      188.57      190.16      3.50 o
   1   2   7     1197.47     1198.58     19.23 o
   2   2   7      362.99      411.29      8.45 o
   3   2   7        5.54       11.81      1.23 o
   4   2   7     5879.90     5596.35    129.76 o
   5   2   7     3131.45     2819.21     66.99 o
   6   2   7      319.75      303.59      9.96 o
   7   2   7        8.10       13.23      3.00 o
   8   2   7      512.27      480.89     13.73 o
   9   2   7       12.46       27.90      3.38 o
  10   2   7       12.19       17.87      2.82 o
  11   2   7     1809.78     1999.39     86.93 o
 -13   3   7      695.24      664.85     19.51 o
 -12   3   7      832.07      817.61     22.72 o
 -11   3   7      188.30      179.47      7.32 o
 -10   3   7     1822.75     1775.73     44.55 o
  -9   3   7      214.09      202.41      8.95 o
  -8   3   7      943.86      905.89     19.40 o
  -7   3   7      231.73      253.34      6.62 o
  -6   3   7       51.10       66.39      2.48 o
  -5   3   7       42.43       60.26      2.64 o
  -4   3   7       15.33       22.36      1.68 o
  -3   3   7     1119.93     1105.25     14.32 o
  -2   3   7     1301.63     1394.15     18.01 o
  -1   3   7      274.12      311.34      4.96 o
   0   3   7     2185.95     2335.52     31.06 o
   1   3   7       34.13       46.82      1.72 o
   2   3   7     3991.65     4187.47     79.44 o
   3   3   7       86.94       83.35      3.50 o
   4   3   7        2.29        8.63      2.21 o
   5   3   7      823.53      709.71     18.35 o
   6   3   7     2671.67     2438.04     58.99 o
   7   3   7       49.85       54.19      4.23 o
   8   3   7      140.66      159.03      6.04 o
   9   3   7      401.26      428.23     10.75 o
  10   3   7      706.14      771.02     17.59 o
 -13   4   7     1586.93     1561.10     41.14 o
 -12   4   7      848.41      878.04     21.44 o
 -11   4   7      910.71      882.62     22.62 o
 -10   4   7     1304.61     1293.95     34.30 o
  -9   4   7        5.67       13.96      3.51 o
  -8   4   7     3007.66     2942.33     69.31 o
  -7   4   7     1305.27     1227.16     31.02 o
  -6   4   7     2178.50     2155.56     46.67 o
  -5   4   7     9573.01    10124.53    243.06 o
  -4   4   7     1037.69     1000.47     16.83 o
  -3   4   7     2135.93     2305.00     32.09 o
  -2   4   7     1838.79     1953.87     26.74 o
  -1   4   7        0.06        7.02      1.21 o
   0   4   7        1.21        8.80      1.58 o
   1   4   7      923.24      969.27     22.83 o
   2   4   7     8252.36     8347.76    183.18 o
   3   4   7     5388.11     5071.39    116.15 o
   4   4   7      689.47      639.59     16.41 o
   5   4   7     4682.70     4160.54    103.26 o
   6   4   7      323.42      290.98     10.21 o
   7   4   7     2260.81     2189.17     62.91 o
   8   4   7      802.96      853.92     21.33 o
   9   4   7      326.17      312.89      8.91 o
  10   4   7       43.23       47.71      4.65 o
 -12   5   7      746.77      755.14     20.56 o
 -11   5   7      613.39      567.56     16.24 o
 -10   5   7     3497.46     3561.03     95.07 o
  -9   5   7        1.25        8.75      2.99 o
  -8   5   7     1122.56     1071.72     25.74 o
  -7   5   7        1.42       11.12      4.17 o
  -6   5   7      256.81      254.28      9.88 o
  -5   5   7      525.59      537.44     14.73 o
  -4   5   7       38.09       45.36      3.48 o
  -3   5   7     1719.44     1775.45     32.83 o
  -2   5   7     2010.60     2174.10     46.39 o
  -1   5   7     6697.72     7387.94    173.59 o
   0   5   7     2197.81     2099.67     45.21 o
   1   5   7      206.50      207.03      7.28 o
   2   5   7     1331.35     1197.24     24.48 o
   3   5   7      869.30      780.41     16.60 o
   4   5   7       69.05       71.19      4.37 o
   5   5   7       12.38       14.92      2.65 o
   6   5   7       19.97       22.94      3.33 o
   7   5   7      167.85      173.61      6.00 o
   8   5   7      133.88      151.85      7.16 o
   9   5   7       12.38       20.63      2.70 o
  10   5   7      932.75     1028.26     30.41 o
 -12   6   7     1726.15     1762.61     50.82 o
 -11   6   7     2638.36     2703.21     69.85 o
 -10   6   7      679.43      659.87     17.62 o
  -9   6   7     2327.35     2384.74     58.51 o
  -8   6   7      241.34      242.26      9.81 o
  -7   6   7     3718.95     3699.87     91.47 o
  -6   6   7     1218.55     1149.39     28.27 o
  -5   6   7      633.02      584.49     18.44 o
  -4   6   7     1337.05     1287.70     32.93 o
  -3   6   7      334.01      319.37     12.01 o
  -2   6   7      432.59      432.80     13.52 o
  -1   6   7     2690.91     2753.79     58.11 o
   0   6   7     1705.81     1682.27     36.84 o
   1   6   7     7544.15     7491.63    205.25 o
   2   6   7      376.94      352.16      9.89 o
   3   6   7     2204.75     2039.40     49.13 o
   4   6   7        0.31        5.46      1.91 o
   5   6   7       86.72       87.56      5.05 o
   6   6   7       85.55       85.62      4.73 o
   7   6   7      246.71      247.89     10.12 o
   8   6   7     1383.07     1432.73     34.88 o
   9   6   7     1333.39     1533.99     37.57 o
 -11   7   7       42.18       42.19      4.53 o
 -10   7   7       73.26       70.86      4.45 o
  -9   7   7     1837.59     1873.33     43.78 o
  -8   7   7        7.94       11.26      3.21 o
  -7   7   7     1597.67     1545.84     39.39 o
  -6   7   7     5155.61     5190.98    146.01 o
  -5   7   7      382.52      388.98     15.17 o
  -4   7   7     4148.81     4312.15    127.39 o
  -3   7   7     1899.19     1912.61     53.19 o
  -2   7   7       21.51       24.79      4.17 o
  -1   7   7        3.44        8.09      3.00 o
   0   7   7      227.90      222.07      7.43 o
   1   7   7      134.26      123.60      5.55 o
   2   7   7      217.73      211.33      8.10 o
   3   7   7     3278.41     3135.04     78.67 o
   4   7   7     4729.73     4377.30    121.14 o
   5   7   7       29.34       36.86      3.60 o
   6   7   7     2140.78     2119.86     74.11 o
   7   7   7      711.73      735.80     19.96 o
   8   7   7      871.94      965.42     22.24 o
 -10   8   7        6.53        4.12      3.45 o
  -9   8   7      400.32      397.60     15.11 o
  -8   8   7       47.62       48.76      4.16 o
  -7   8   7      849.03      852.40     25.71 o
  -6   8   7     2301.37     2284.29     67.52 o
  -5   8   7      401.57      391.10     15.41 o
  -4   8   7      427.05      428.68     15.09 o
  -3   8   7     2167.97     2074.10     56.45 o
  -2   8   7       37.74       43.63      4.83 o
  -1   8   7     1329.58     1267.38     36.04 o
   0   8   7     1135.89     1069.14     28.81 o
   1   8   7     3688.13     3535.83     95.56 o
   2   8   7      571.83      548.28     14.92 o
   3   8   7     2236.58     2143.04     48.85 o
   4   8   7       31.36       33.64      4.21 o
   5   8   7      435.90      402.45     14.55 o
   6   8   7       91.98       85.92      5.68 o
   7   8   7       23.00       24.46      3.43 o
  -8   9   7     1120.01     1270.51     51.76 o
  -7   9   7      798.53      850.27     32.74 o
  -6   9   7        9.20       12.13      3.23 o
  -5   9   7        1.23        1.72      2.14 o
  -4   9   7      386.41      349.16     12.58 o
  -3   9   7      758.05      719.16     20.84 o
  -2   9   7       74.42       76.64      5.11 o
  -1   9   7      639.40      651.49     24.36 o
   0   9   7     3636.67     3494.58     97.09 o
   1   9   7       47.53       41.37      4.67 o
   2   9   7     1136.51     1109.86     35.41 o
   3   9   7      427.94      424.35     18.52 o
   4   9   7      498.63      476.23     18.44 o
   5   9   7        1.13        2.74      1.60 o
  -6  10   7      497.15      529.06     21.04 o
  -5  10   7     2536.40     2796.65     84.77 o
  -4  10   7      227.60      220.91     10.53 o
  -3  10   7     1245.24     1267.35     35.89 o
  -2  10   7      469.59      442.07     15.84 o
  -1  10   7        7.09        4.94      2.28 o
   0  10   7       47.55       31.45      4.04 o
   1  10   7      164.19      150.66      6.97 o
   2  10   7      799.25      775.64     26.47 o
   3  10   7      364.13      364.55     19.89 o
  -2  11   7      191.56      217.37     57.45 o
  -1  11   7        9.12       10.57     22.78 o
 -14   0   8      722.69      644.41     40.58 o
 -13   0   8       16.06       15.22      2.68 o
 -12   0   8     1743.95     1705.86     54.57 o
 -11   0   8     2376.57     2299.25     76.90 o
 -10   0   8     2575.87     2540.64     87.39 o
  -9   0   8    11023.93    11808.57    528.82 o
  -8   0   8     2688.80     2620.57     92.00 o
  -7   0   8     5442.46     5626.12    219.04 o
  -6   0   8    10032.90    10197.24    318.80 o
  -5   0   8       99.56      124.49      3.97 o
  -4   0   8      465.71      486.43      8.77 o
  -3   0   8     1966.89     2147.59     36.43 o
  -2   0   8    13514.91    15303.98    375.01 o
  -1   0   8    26610.71    28689.95    802.22 o
   0   0   8        3.66        8.07      1.25 o
   1   0   8     9526.07     9793.55    236.43 o
   2   0   8     7048.36     7269.20    208.17 o
   3   0   8     4586.20     4203.25    109.45 o
   4   0   8     8698.08     7545.78    264.25 o
   5   0   8       79.16       81.82      5.65 o
   6   0   8     2129.56     1925.51     79.70 o
   7   0   8      534.50      541.90     32.29 o
   8   0   8      670.25      712.65     39.21 o
   9   0   8      582.14      617.62     32.78 o
  10   0   8        0.39        2.83      3.49 o
 -14   1   8     1537.74     1463.54     50.99 o
 -13   1   8      979.44      886.79     17.37 o
 -12   1   8      490.20      474.57     12.58 o
 -11   1   8     8927.66     9595.39    286.57 o
 -10   1   8        9.93       32.77      8.83 o
  -9   1   8     1025.63      968.95     24.77 o
  -8   1   8      446.05      427.94     13.93 o
  -7   1   8     3717.63     3801.33     91.95 o
  -6   1   8      451.73      406.59      9.28 o
  -5   1   8        1.79        5.14      1.08 o
  -4   1   8    10796.98    11160.97    193.50 o
  -3   1   8     6407.89     6987.76    103.05 o
  -2   1   8     4242.46     4716.54     63.91 o
  -1   1   8     4029.63     4335.25     59.58 o
   0   1   8     9409.61    10438.51    184.93 o
   1   1   8     4577.00     4778.64     77.82 o
   2   1   8      269.07      273.68      6.77 o
   3   1   8      354.31      345.68      6.86 o
   4   1   8     3630.98     3218.55     64.15 o
   5   1   8      443.48      372.43     13.19 o
   6   1   8      604.39      544.71     15.86 o
   7   1   8     1363.74     1248.08     30.44 o
   8   1   8     6913.08     7295.44    223.06 o
   9   1   8     2712.34     2939.32    110.10 o
  10   1   8       35.95       32.77      6.05 o
 -13   2   8     2956.78     2944.93     77.38 o
 -12   2   8     3167.74     3091.50     78.71 o
 -11   2   8     2079.56     2055.85     48.99 o
 -10   2   8     5171.96     5300.49    143.66 o
  -9   2   8       20.13       20.36      3.25 o
  -8   2   8       14.66       16.14      2.51 o
  -7   2   8       88.72       84.22      4.15 o
  -6   2   8      255.58      249.82      5.51 o
  -5   2   8     7950.45     8443.67    161.87 o
  -4   2   8      230.21      221.58      4.81 o
  -3   2   8     8095.21     8752.90    154.93 o
  -2   2   8    11928.19    12824.29    241.45 o
  -1   2   8     2440.81     2673.04     36.49 o
   0   2   8    11597.24    12595.62    230.82 o
   1   2   8       84.29       96.53      3.05 o
   2   2   8     2231.16     2179.69     43.99 o
   3   2   8      516.30      496.74     10.44 o
   4   2   8       63.49       53.09      3.95 o
   5   2   8     2963.45     2571.68     64.10 o
   6   2   8     2012.03     1858.33     47.34 o
   7   2   8     3548.77     3402.82     84.84 o
   8   2   8     3321.72     3471.19     90.82 o
   9   2   8     1386.24     1437.92     34.55 o
  10   2   8     1566.09     1670.84     38.82 o
 -13   3   8       13.54        8.91      2.00 o
 -12   3   8       62.58       57.44      4.09 o
 -11   3   8      906.61      849.42     22.40 o
 -10   3   8     3932.03     3924.92    103.08 o
  -9   3   8      418.16      407.61     11.63 o
  -8   3   8     5166.68     5186.35    127.02 o
  -7   3   8     4947.69     4883.81    110.03 o
  -6   3   8      113.22       86.70      4.69 o
  -5   3   8     7635.03     8105.99    185.20 o
  -4   3   8     1969.98     2035.67     31.45 o
  -3   3   8      185.17      183.01      4.03 o
  -2   3   8      537.54      571.62      8.61 o
  -1   3   8       14.62       21.93      1.74 o
   0   3   8     5616.48     6178.18    110.22 o
   1   3   8      334.28      311.48      8.70 o
   2   3   8     9144.36     8680.39    234.75 o
   3   3   8     6589.10     6266.90    160.47 o
   4   3   8      102.33      110.71      6.03 o
   5   3   8     2090.43     1809.76     47.25 o
   6   3   8      219.26      186.84      9.29 o
   7   3   8      151.42      150.74      6.51 o
   8   3   8        8.28       21.77      2.72 o
   9   3   8      174.72      188.36      8.17 o
  10   3   8     1974.22     2157.91     56.91 o
 -13   4   8      729.55      709.99     24.76 o
 -12   4   8     1923.66     1941.39     51.02 o
 -11   4   8       74.95       81.90      5.45 o
 -10   4   8     1838.86     1773.49     49.51 o
  -9   4   8      928.47      872.78     24.37 o
  -8   4   8     1040.34      947.46     24.80 o
  -7   4   8      801.12      755.81     17.94 o
  -6   4   8      142.96      130.14      5.91 o
  -5   4   8     1880.18     1816.44     37.81 o
  -4   4   8     1627.77     1588.17     29.87 o
  -3   4   8     1160.24     1168.95     19.18 o
  -2   4   8     1483.05     1550.44     23.43 o
  -1   4   8     3109.07     3304.74     63.86 o
   0   4   8     1741.46     1777.16     36.67 o
   1   4   8      767.36      716.13     15.19 o
   2   4   8     1506.67     1374.36     30.31 o
   3   4   8      837.26      771.59     19.01 o
   4   4   8      910.10      796.99     20.60 o
   5   4   8     1196.33     1074.43     27.84 o
   6   4   8     2004.84     1874.58     56.33 o
   7   4   8     1321.26     1279.35     34.62 o
   8   4   8      274.94      283.31      8.20 o
   9   4   8      704.60      775.84     18.11 o
 -12   5   8      142.15      134.98      6.41 o
 -11   5   8     1163.53     1211.53     31.80 o
 -10   5   8       57.01       63.20      4.82 o
  -9   5   8     1332.51     1325.34     32.33 o
  -8   5   8     2023.17     2001.70     47.23 o
  -7   5   8     1414.03     1371.90     34.71 o
  -6   5   8     1302.29     1282.72     30.11 o
  -5   5   8       62.89       70.71      4.43 o
  -4   5   8     2866.10     2867.54     60.16 o
  -3   5   8      918.95      947.58     19.26 o
  -2   5   8     4187.65     4314.90     98.37 o
  -1   5   8     7926.95     8265.20    227.23 o
   0   5   8     1768.99     1731.86     39.76 o
   1   5   8       10.02       16.66      2.96 o
   2   5   8      155.38      141.37      5.57 o
   3   5   8       15.48       22.10      3.01 o
   4   5   8       53.49       55.65      3.84 o
   5   5   8     1110.82     1040.64     26.42 o
   6   5   8     2645.87     2657.81     75.06 o
   7   5   8     1547.84     1584.34     36.00 o
   8   5   8       43.64       50.61      3.14 o
   9   5   8      464.86      528.38     16.30 o
 -11   6   8      415.56      363.53      9.91 o
 -10   6   8      473.74      480.43     13.19 o
  -9   6   8     4157.23     4419.03    119.64 o
  -8   6   8      351.41      340.65     11.77 o
  -7   6   8      661.59      598.40     16.04 o
  -6   6   8     4109.33     3976.13     97.93 o
  -5   6   8      291.17      285.15     12.11 o
  -4   6   8     1384.73     1316.96     37.28 o
  -3   6   8     1093.06     1085.60     27.47 o
  -2   6   8     1210.60     1260.85     26.58 o
  -1   6   8      231.17      208.29      7.50 o
   0   6   8       39.47       42.23      3.84 o
   1   6   8     3233.08     3094.58     77.12 o
   2   6   8     2458.61     2339.92     54.99 o
   3   6   8     1973.83     1815.56     47.23 o
   4   6   8     1524.53     1345.31     31.52 o
   5   6   8      179.50      198.65      6.63 o
   6   6   8      944.67      952.77     27.34 o
   7   6   8      198.43      224.16      6.88 o
   8   6   8       34.66       54.63      4.95 o
 -11   7   8       19.27       14.72      3.54 o
 -10   7   8        1.99        2.78      1.55 o
  -9   7   8      683.97      686.29     16.33 o
  -8   7   8       89.92      100.68      6.12 o
  -7   7   8        2.33        4.44      2.63 o
  -6   7   8       17.81       21.03      3.92 o
  -5   7   8       26.51       43.40      5.34 o
  -4   7   8       80.06       76.49      6.40 o
  -3   7   8       34.60       42.58      4.95 o
  -2   7   8        2.71        9.14      3.66 o
  -1   7   8       11.15       12.25      2.55 o
   0   7   8       31.57       36.99      3.34 o
   1   7   8      261.75      239.83      8.35 o
   2   7   8      129.02      120.71      6.11 o
   3   7   8      112.92      109.13      5.92 o
   4   7   8      147.99      135.16      6.33 o
   5   7   8      834.35      777.23     27.04 o
   6   7   8       93.59       95.68      5.32 o
   7   7   8      153.41      157.21      5.61 o
  -9   8   8      661.68      680.66     20.79 o
  -8   8   8      511.99      487.76     13.39 o
  -7   8   8       19.40       23.05      4.52 o
  -6   8   8      636.29      651.08     20.60 o
  -5   8   8      418.15      396.39     15.17 o
  -4   8   8       32.07       38.38      4.76 o
  -3   8   8     1138.40     1143.37     32.76 o
  -2   8   8     2044.91     2008.15     62.85 o
  -1   8   8       33.37       36.63      4.15 o
   0   8   8     1412.69     1351.24     36.93 o
   1   8   8      642.06      602.56     16.13 o
   2   8   8       42.34       43.43      3.41 o
   3   8   8      186.13      175.78      6.49 o
   4   8   8      853.31      804.52     30.62 o
   5   8   8      460.27      434.40     16.20 o
   6   8   8       49.31       45.74      3.93 o
  -8   9   8      394.63      423.52     18.89 o
  -7   9   8     1338.14     1364.60     41.52 o
  -6   9   8      217.84      210.31      9.37 o
  -5   9   8       42.35       53.64      5.12 o
  -4   9   8       87.92       96.83      6.22 o
  -3   9   8      223.94      215.22     10.46 o
  -2   9   8      262.50      289.01     20.95 o
  -1   9   8      316.36      315.39     11.95 o
   0   9   8     1312.04     1287.97     32.40 o
   1   9   8       11.02       12.37      2.81 o
   2   9   8       73.90       76.90      5.28 o
   3   9   8        0.07        1.13      1.13 o
   4   9   8      424.20      406.23     13.65 o
   5   9   8      422.99      433.93     55.41 o
  -5  10   8      212.37      217.49      9.80 o
  -4  10   8       15.38       10.79      2.82 o
  -3  10   8      324.60      291.12     11.26 o
  -2  10   8       30.62       26.08      4.99 o
  -1  10   8      132.24      116.35      5.90 o
   0  10   8      360.77      333.07     12.08 o
   1  10   8      264.95      276.61     12.98 o
   2  10   8       28.35       30.51      4.42 o
 -13   1   9      198.43      189.16      5.72 o
 -12   1   9     1675.44     1585.22     37.34 o
 -11   1   9      174.86      178.45      6.93 o
 -10   1   9      486.68      487.56     14.27 o
  -9   1   9     2920.57     2888.50     74.04 o
  -8   1   9     6132.02     6209.58    175.27 o
  -7   1   9      580.64      550.88     17.13 o
  -6   1   9      809.04      817.94     19.35 o
  -5   1   9     1719.62     1699.94     27.75 o
  -4   1   9      202.26      220.92      4.46 o
  -3   1   9      457.75      488.00      7.49 o
  -2   1   9     2522.17     2537.62     33.84 o
  -1   1   9    11125.27    12319.94    219.64 o
   0   1   9      267.23      278.05      7.36 o
   1   1   9     3344.47     3301.74     59.67 o
   2   1   9     1046.12      932.32     17.34 o
   3   1   9      112.84      101.12      4.28 o
   4   1   9     1734.16     1535.01     33.37 o
   5   1   9      661.82      613.63     15.50 o
   6   1   9      566.99      555.73     16.35 o
   7   1   9      151.56      147.13      7.05 o
   8   1   9      313.31      325.69     12.02 o
   9   1   9      729.16      791.42     33.01 o
  10   1   9        2.47        3.60      2.30 o
 -13   2   9      717.78      688.87     18.42 o
 -12   2   9      746.16      716.18     17.16 o
 -11   2   9       47.50       49.13      4.21 o
 -10   2   9      348.91      333.52     12.06 o
  -9   2   9      570.08      568.20     16.98 o
  -8   2   9      107.76      100.50      5.88 o
  -7   2   9     4890.30     5011.63    118.03 o
  -6   2   9     2418.00     2353.57     50.38 o
  -5   2   9     1235.94     1253.53     24.48 o
  -4   2   9     1694.30     1742.86     34.53 o
  -3   2   9     2791.42     2902.99     53.56 o
  -2   2   9       27.99       41.86      2.66 o
  -1   2   9     5061.22     5554.64     97.52 o
   0   2   9     3319.59     3511.76     58.95 o
   1   2   9     1192.42     1167.73     20.90 o
   2   2   9      321.83      290.42      7.77 o
   3   2   9      596.69      575.73     14.24 o
   4   2   9     1328.13     1263.52     28.09 o
   5   2   9       20.12       34.09      6.97 o
   6   2   9     3034.77     2959.10     73.45 o
   7   2   9     1052.63     1192.24     45.52 o
   8   2   9      149.25      148.52      5.86 o
   9   2   9       19.52       20.06      2.27 o
 -13   3   9     1044.80     1057.55     31.92 o
 -12   3   9      857.77      797.69     21.67 o
 -11   3   9        4.97        9.65      3.64 o
 -10   3   9       43.97       45.40      5.05 o
  -9   3   9      361.82      370.32     14.65 o
  -8   3   9       46.38       52.88      4.05 o
  -7   3   9      149.44      150.55      5.82 o
  -6   3   9       98.50       89.25      4.96 o
  -5   3   9     4092.51     4121.57     93.89 o
  -4   3   9     1444.35     1420.60     28.11 o
  -3   3   9      182.42      189.67      6.18 o
  -2   3   9       71.29       85.24      3.68 o
  -1   3   9     1614.53     1670.87     32.66 o
   0   3   9     1500.22     1481.44     30.33 o
   1   3   9       69.61       85.00      4.47 o
   2   3   9      603.33      576.77     14.76 o
   3   3   9      366.02      335.79      9.66 o
   4   3   9       70.76       73.76      4.62 o
   5   3   9      824.94      709.12     18.58 o
   6   3   9       81.68       78.57      5.39 o
   7   3   9     1208.47     1175.78     29.34 o
   8   3   9      774.44      801.41     19.17 o
   9   3   9        6.74        6.26      1.76 o
 -12   4   9      355.72      369.13     11.76 o
 -11   4   9      256.06      264.48      9.64 o
 -10   4   9     4812.50     5126.20    150.30 o
  -9   4   9     1512.96     1507.82     45.48 o
  -8   4   9     1165.02     1155.78     27.99 o
  -7   4   9     1929.45     1900.04     43.97 o
  -6   4   9      157.33      154.70      6.56 o
  -5   4   9        1.51        5.78      2.20 o
  -4   4   9      144.03      163.25      6.32 o
  -3   4   9     2043.11     2018.78     40.79 o
  -2   4   9     3755.16     3872.39     86.97 o
  -1   4   9       94.91       93.44      5.64 o
   0   4   9     3695.32     3687.52     94.96 o
   1   4   9      419.79      402.35     13.62 o
   2   4   9     2968.54     2794.96     68.93 o
   3   4   9     4540.36     4221.30    101.13 o
   4   4   9      552.02      484.50     14.34 o
   5   4   9      247.86      235.54      9.28 o
   6   4   9        3.73        4.30      2.23 o
   7   4   9      165.68      162.31      6.99 o
   8   4   9      620.78      708.16     16.35 o
   9   4   9        3.06        5.22      2.18 o
 -12   5   9       58.35       70.01      6.11 o
 -11   5   9       79.00       73.28      4.60 o
 -10   5   9       18.78       20.02      3.07 o
  -9   5   9        4.97       11.06      2.69 o
  -8   5   9     1040.46     1008.55     24.50 o
  -7   5   9     1360.40     1324.74     31.17 o
  -6   5   9       52.67       63.16      4.90 o
  -5   5   9     3790.76     3852.03     94.11 o
  -4   5   9      554.61      554.50     14.19 o
  -3   5   9      357.52      346.02      9.36 o
  -2   5   9     4859.45     5157.14    140.67 o
  -1   5   9      695.78      715.70     21.32 o
   0   5   9     1163.28     1096.57     28.68 o
   1   5   9        0.45        6.52      3.06 o
   2   5   9       20.82       29.80      4.27 o
   3   5   9      509.04      451.37     14.75 o
   4   5   9      301.26      269.03      8.77 o
   5   5   9     2793.11     2667.10     71.60 o
   6   5   9      262.15      258.66      8.73 o
   7   5   9     1392.73     1471.30     35.70 o
   8   5   9      560.49      590.09     14.47 o
 -11   6   9     1098.70     1073.95     25.45 o
 -10   6   9        0.05        2.34      1.67 o
  -9   6   9      389.22      379.38     10.95 o
  -8   6   9      390.21      352.23     23.10 o
  -7   6   9       37.48       40.37      3.87 o
  -6   6   9     2699.37     2600.86     65.70 o
  -5   6   9        3.94       17.15      3.33 o
  -4   6   9     6948.29     7025.76    219.36 o
  -3   6   9     2030.13     2030.74     50.43 o
  -2   6   9      483.70      470.73     12.39 o
  -1   6   9      182.96      179.86      6.64 o
   0   6   9       78.52       85.13      5.80 o
   1   6   9      191.38      189.81      8.27 o
   2   6   9      208.42      207.61      9.55 o
   3   6   9       63.79       65.32      6.05 o
   4   6   9     5915.05     5708.31    162.94 o
   5   6   9      116.98      123.87      6.40 o
   6   6   9      453.16      456.44     14.56 o
   7   6   9      498.44      543.09     13.53 o
 -10   7   9      275.98      272.94      8.66 o
  -9   7   9      679.94      760.84     17.06 o
  -8   7   9      287.62      298.42     12.02 o
  -7   7   9       23.72       33.61      3.96 o
  -6   7   9     1509.66     1483.85     44.48 o
  -5   7   9       72.82       61.45      6.60 o
  -4   7   9     1756.67     1721.37     47.77 o
  -3   7   9      417.34      392.67     13.59 o
  -2   7   9       20.11       44.02      6.21 o
  -1   7   9     2629.37     2625.55     60.30 o
   0   7   9      132.98      124.74      5.34 o
   1   7   9     2479.07     2392.16     55.55 o
   2   7   9     3222.52     3137.15     83.17 o
   3   7   9        0.48        4.07      1.89 o
   4   7   9       53.31       64.96      4.21 o
   5   7   9       67.76       73.61      4.26 o
   6   7   9       11.48        9.63      3.59 o
  -9   8   9      447.27      458.16     20.86 o
  -8   8   9     1043.89     1036.95     28.38 o
  -7   8   9        0.14        2.83      2.40 o
  -6   8   9     2671.15     2622.92     71.15 o
  -5   8   9      713.31      676.49     21.12 o
  -4   8   9     2329.10     2284.52     61.62 o
  -3   8   9      380.83      387.95     17.57 o
  -2   8   9      163.66      162.47      8.78 o
  -1   8   9      145.12      152.23      7.43 o
   0   8   9      151.44      146.25      6.95 o
   1   8   9      182.80      164.40      5.40 o
   2   8   9      115.72      106.11      5.60 o
   3   8   9      602.47      566.56     13.72 o
   4   8   9      580.74      571.08     21.16 o
   5   8   9      170.14      170.35      8.70 o
  -7   9   9      729.32      835.13     32.59 o
  -6   9   9       84.76       93.14      6.15 o
  -5   9   9     1613.41     1695.56     43.32 o
  -4   9   9      829.37      809.89     23.28 o
  -3   9   9     1320.97     1383.45     41.71 o
  -2   9   9      913.15      884.46     27.04 o
  -1   9   9       20.16       18.74      3.47 o
   0   9   9       55.72       51.76      3.97 o
   1   9   9        1.54        2.91      2.22 o
   2   9   9      247.25      250.72      8.63 o
   3   9   9      630.08      655.61     48.13 o
  -4  10   9       22.62       18.92      6.26 o
  -3  10   9      476.47      495.03     19.30 o
  -2  10   9      935.81      942.11     32.39 o
  -1  10   9        5.95        3.45      2.52 o
   0  10   9     1131.19     1267.04    147.86 o
 -13   0  10      417.32      417.38     18.68 o
 -12   0  10     2871.04     2915.09    102.18 o
 -11   0  10     4389.76     4527.51    166.90 o
 -10   0  10     1916.81     1886.80     63.98 o
  -9   0  10      142.01      148.37     10.86 o
  -8   0  10       70.57       67.81      7.86 o
  -7   0  10      102.77      114.26      9.57 o
  -6   0  10      277.99      292.35     12.84 o
  -5   0  10      177.99      171.24      9.06 o
  -4   0  10     8437.06     8851.57    326.98 o
  -3   0  10     9528.86    10085.43    276.47 o
  -2   0  10      134.59      140.87      4.31 o
  -1   0  10     3127.30     3272.14     87.54 o
   0   0  10      351.17      345.74     12.61 o
   1   0  10     3724.57     3431.00    103.99 o
   2   0  10     5037.59     4611.00    148.16 o
   3   0  10       51.83       53.69      6.32 o
   4   0  10     1245.40     1123.77     36.13 o
   5   0  10     1992.26     1912.50     59.20 o
   6   0  10      129.35      121.64     12.08 o
   7   0  10     1639.65     1755.64     96.01 o
   8   0  10      169.20      191.94     16.18 o
   9   0  10     7327.60     9741.79    807.96 o
 -13   1  10       22.01       21.15      2.44 o
 -12   1  10       28.03       33.31      3.44 o
 -11   1  10       39.48       42.21      4.14 o
 -10   1  10      629.78      596.15     17.07 o
  -9   1  10     1848.26     1838.58     47.33 o
  -8   1  10     5359.36     5441.76    149.99 o
  -7   1  10      517.84      496.19     16.65 o
  -6   1  10     7106.34     7362.09    215.08 o
  -5   1  10      385.27      408.62     10.20 o
  -4   1  10     1855.56     1820.33     35.67 o
  -3   1  10     1788.59     1866.91     36.82 o
  -2   1  10     1012.35     1005.10     16.89 o
  -1   1  10      233.93      242.85      6.41 o
   0   1  10      922.35      858.32     16.45 o
   1   1  10      924.01      895.75     18.27 o
   2   1  10     4100.46     3738.42     78.49 o
   3   1  10      375.05      331.87      9.58 o
   4   1  10     9242.48     8266.57    223.76 o
   5   1  10      213.49      191.62      7.18 o
   6   1  10     2214.24     2062.95     51.25 o
   7   1  10        0.26        5.22      3.57 o
   8   1  10      274.47      286.28     13.70 o
   9   1  10      322.67      340.63     13.79 o
 -13   2  10       93.21       84.31      6.61 o
 -12   2  10       33.17       37.61      3.05 o
 -11   2  10      114.13      113.45      5.65 o
 -10   2  10     1100.99     1038.52     26.33 o
  -9   2  10     1011.39      975.79     29.05 o
  -8   2  10     1048.80     1022.94     28.55 o
  -7   2  10     7601.61     7935.66    235.56 o
  -6   2  10      146.08      141.40      7.26 o
  -5   2  10     7201.12     7533.58    182.33 o
  -4   2  10      331.16      305.97      8.19 o
  -3   2  10      989.21      984.98     20.89 o
  -2   2  10        0.51        9.73      2.51 o
  -1   2  10       31.27       35.83      3.58 o
   0   2  10     3162.10     3141.56     63.91 o
   1   2  10     3230.39     3040.36     62.12 o
   2   2  10     1568.19     1451.96     29.53 o
   3   2  10     4979.15     4574.15    111.94 o
   4   2  10      435.75      383.51     10.81 o
   5   2  10     3264.44     3045.06     74.45 o
   6   2  10      705.97      715.24     16.94 o
   7   2  10      557.43      570.63     13.74 o
   8   2  10       23.51       34.07      4.24 o
   9   2  10      137.92      163.71      8.18 o
 -12   3  10     4167.58     4483.41    144.33 o
 -11   3  10      247.78      235.39     11.29 o
 -10   3  10     2828.66     2814.47     82.24 o
  -9   3  10      847.97      829.96     26.81 o
  -8   3  10      269.91      251.15      8.06 o
  -7   3  10      199.45      196.34      7.66 o
  -6   3  10      463.38      487.84     12.43 o
  -5   3  10     3560.08     3632.06     82.58 o
  -4   3  10     2211.92     2223.55     45.75 o
  -3   3  10     1910.29     1868.52     37.37 o
  -2   3  10     7091.12     7420.59    187.70 o
  -1   3  10     1100.92     1101.30     24.45 o
   0   3  10     2831.59     2715.90     66.64 o
   1   3  10     3242.20     3054.70     74.65 o
   2   3  10     1116.18     1043.11     23.60 o
   3   3  10       25.58       29.35      3.76 o
   4   3  10        4.05       13.00      2.62 o
   5   3  10      784.89      777.31     22.84 o
   6   3  10     1528.21     1522.54     34.57 o
   7   3  10      680.90      714.19     17.91 o
   8   3  10     2075.13     2408.18     56.27 o
 -12   4  10       73.02       69.42      6.55 o
 -11   4  10        6.57        5.59      3.64 o
 -10   4  10      195.43      202.52     11.75 o
  -9   4  10     1495.09     1501.48     45.67 o
  -8   4  10      229.65      223.22      8.01 o
  -7   4  10      654.27      656.00     17.29 o
  -6   4  10      149.76      132.71      5.87 o
  -5   4  10     3771.12     3798.04     89.46 o
  -4   4  10      230.64      228.45      7.62 o
  -3   4  10      248.57      236.86      6.95 o
  -2   4  10     1469.11     1492.77     35.51 o
  -1   4  10     2568.87     2561.01     65.02 o
   0   4  10        5.99       11.83      3.66 o
   1   4  10     1104.54     1004.76     27.96 o
   2   4  10     1960.82     1857.84     45.62 o
   3   4  10     3302.36     3189.57     74.34 o
   4   4  10      214.90      192.94      7.71 o
   5   4  10      676.21      666.93     17.00 o
   6   4  10      552.03      545.41     15.24 o
   7   4  10     1107.12     1157.30     25.00 o
   8   4  10      307.61      334.09      8.58 o
 -11   5  10      151.76      160.70      8.45 o
 -10   5  10       30.40       29.86      4.81 o
  -9   5  10     1225.74     1228.98     30.77 o
  -8   5  10     2786.30     2733.08     68.88 o
  -7   5  10       30.20       34.61      4.14 o
  -6   5  10     3376.16     3454.59     86.53 o
  -5   5  10     1158.26     1129.24     24.79 o
  -4   5  10     1003.66     1014.90     23.44 o
  -3   5  10      591.44      594.05     16.81 o
  -2   5  10      185.77      200.29      8.48 o
  -1   5  10      121.37      123.84      7.05 o
   0   5  10        0.53       14.63      4.29 o
   1   5  10      721.31      683.17     20.41 o
   2   5  10     3817.88     3665.68     99.74 o
   3   5  10        3.02        7.38      3.49 o
   4   5  10     2361.70     2196.79     57.60 o
   5   5  10      154.13      144.65      6.35 o
   6   5  10      874.40      890.37     21.66 o
   7   5  10      224.08      253.36      7.31 o
 -11   6  10     1038.17     1043.84     36.98 o
 -10   6  10      448.71      442.74     11.84 o
  -9   6  10      393.37      409.63     12.25 o
  -8   6  10     1378.88     1434.33     37.44 o
  -7   6  10       85.99       93.37      5.45 o
  -6   6  10      754.25      693.23     20.47 o
  -5   6  10      844.34      809.73     24.92 o
  -4   6  10     1358.93     1450.13     39.82 o
  -3   6  10     1074.77     1068.48     31.17 o
  -2   6  10     1416.45     1433.50     35.25 o
  -1   6  10     5045.93     5174.65    144.18 o
   0   6  10      947.74      922.56     24.36 o
   1   6  10      122.15      124.09      7.02 o
   2   6  10        7.50       11.55      3.30 o
   3   6  10        0.35        6.44      3.48 o
   4   6  10      316.43      316.20     12.34 o
   5   6  10      123.56      119.28      6.62 o
   6   6  10     1567.57     1759.27     66.78 o
  -9   7  10      144.90      145.89      6.58 o
  -8   7  10        1.74        5.02      2.45 o
  -7   7  10     1257.94     1212.62     31.43 o
  -6   7  10      679.10      707.49     25.32 o
  -5   7  10      429.72      409.03     16.38 o
  -4   7  10      146.13      135.54      9.83 o
  -3   7  10       47.05       50.74      7.75 o
  -2   7  10      694.13      710.55     24.01 o
  -1   7  10        0.26        4.79      1.93 o
   0   7  10      243.48      254.01      8.87 o
   1   7  10      113.18      110.97      6.02 o
   2   7  10     1487.26     1429.62     42.89 o
   3   7  10      746.12      723.27     21.73 o
   4   7  10        5.68        5.19      2.55 o
   5   7  10      183.78      184.40      7.95 o
  -8   8  10      830.79      858.38     26.15 o
  -7   8  10     2804.13     2977.63     79.26 o
  -6   8  10       72.33       74.33      5.16 o
  -5   8  10      266.14      257.69     11.00 o
  -4   8  10     1137.10     1142.71     33.32 o
  -3   8  10      106.74       92.60      6.27 o
  -2   8  10      286.95      280.72     14.31 o
  -1   8  10      605.05      599.49     19.30 o
   0   8  10     1611.70     1623.82     44.47 o
   1   8  10       16.55       18.62      2.60 o
   2   8  10       22.19       24.75      3.24 o
   3   8  10     1093.16     1171.08     34.09 o
   4   8  10       30.58       32.06      4.62 o
  -6   9  10      195.14      192.99     10.37 o
  -5   9  10      344.91      317.68     43.63 o
  -4   9  10        0.12        1.59      1.72 o
  -3   9  10       19.76       20.48      3.57 o
  -2   9  10      696.93      720.49     19.81 o
  -1   9  10        1.80        3.10      1.77 o
   0   9  10      111.77      123.74      6.09 o
   1   9  10      684.13      703.86     23.19 o
   2   9  10       26.73       24.81      5.63 o
 -12   1  11      274.00      262.05      7.42 o
 -11   1  11      278.39      254.62      9.36 o
 -10   1  11      331.25      318.82     10.38 o
  -9   1  11      309.18      298.69     10.65 o
  -8   1  11      223.47      223.75     10.46 o
  -7   1  11     2908.46     2918.11     74.83 o
  -6   1  11     3557.26     3490.35     92.21 o
  -5   1  11      298.51      300.65     11.35 o
  -4   1  11      360.85      343.01      9.35 o
  -3   1  11     1619.04     1576.25     32.49 o
  -2   1  11      359.45      367.38      9.80 o
  -1   1  11       74.45       68.94      3.35 o
   0   1  11     3219.36     3054.99     66.94 o
   1   1  11     1519.26     1400.09     29.58 o
   2   1  11      120.87      112.64      4.98 o
   3   1  11      134.39      113.26      5.32 o
   4   1  11      559.98      506.95     15.45 o
   5   1  11       98.00      110.90      6.19 o
   6   1  11     1897.47     1864.05     45.57 o
   7   1  11      554.40      598.43     16.62 o
   8   1  11     1458.10     1791.41     92.33 o
 -12   2  11      189.94      175.40      6.96 o
 -11   2  11      843.03      844.69     23.64 o
 -10   2  11        3.92       17.59      3.76 o
  -9   2  11      880.41      882.92     24.48 o
  -8   2  11     3751.01     3765.45    105.54 o
  -7   2  11       15.05       14.40      3.58 o
  -6   2  11       33.64       43.61      3.89 o
  -5   2  11      261.62      257.75      7.32 o
  -4   2  11       29.32       39.14      3.70 o
  -3   2  11        2.28        5.09      1.86 o
  -2   2  11      577.50      556.26     13.02 o
  -1   2  11     1442.82     1438.16     33.02 o
   0   2  11      422.97      398.25     11.10 o
   1   2  11     1247.45     1154.64     23.42 o
   2   2  11      217.44      187.08      6.76 o
   3   2  11      177.70      161.89      6.21 o
   4   2  11      629.38      565.85     13.91 o
   5   2  11     1089.43      989.92     25.07 o
   6   2  11       34.22       41.60      4.34 o
   7   2  11       44.55       48.79      3.60 o
   8   2  11      205.21      217.98     11.25 o
 -12   3  11      140.78      135.80      7.89 o
 -11   3  11        0.21        3.51      2.18 o
 -10   3  11     1227.90     1242.97     35.83 o
  -9   3  11     1794.73     1730.41     44.42 o
  -8   3  11      255.60      237.58      8.57 o
  -7   3  11      127.62      128.76      5.97 o
  -6   3  11      141.17      146.95      6.07 o
  -5   3  11      539.44      524.10     13.93 o
  -4   3  11      128.38      124.90      5.20 o
  -3   3  11      654.12      634.67     15.93 o
  -2   3  11     3142.87     3145.84     71.14 o
  -1   3  11      924.46      904.12     22.88 o
   0   3  11      245.37      243.85      9.16 o
   1   3  11      267.58      250.57     10.48 o
   2   3  11     1132.70     1028.25     22.49 o
   3   3  11     1049.63      967.98     22.06 o
   4   3  11      163.73      169.99      6.93 o
   5   3  11        4.21        4.13      2.03 o
   6   3  11      675.35      674.93     15.96 o
   7   3  11      370.41      395.42      9.72 o
 -11   4  11      502.10      506.24     16.84 o
 -10   4  11       42.16       42.30      5.69 o
  -9   4  11       52.24       59.01      5.53 o
  -8   4  11      808.70      785.62     20.26 o
  -7   4  11      920.32      902.48     20.95 o
  -6   4  11       64.34       64.61      4.26 o
  -5   4  11     4769.69     4883.59    118.00 o
  -4   4  11     3521.99     3592.84     82.24 o
  -3   4  11       68.38       74.84      5.25 o
  -2   4  11     2878.58     2975.36     70.36 o
  -1   4  11      706.66      677.17     20.38 o
   0   4  11        1.64        8.58      3.08 o
   1   4  11        2.95        9.57      3.38 o
   2   4  11      218.08      231.48     10.01 o
   3   4  11     1951.06     1914.52     45.52 o
   4   4  11      280.08      244.20      8.18 o
   5   4  11      938.12      950.88     21.95 o
   6   4  11     1261.83     1366.15     31.32 o
   7   4  11      338.62      352.95      8.29 o
 -11   5  11      100.88      100.61      6.50 o
 -10   5  11     1933.02     2041.92     56.88 o
  -9   5  11     1380.53     1388.30     35.93 o
  -8   5  11      606.70      575.88     15.49 o
  -7   5  11     2066.46     2033.03     46.82 o
  -6   5  11       38.80       39.14      3.67 o
  -5   5  11      214.39      214.29      7.78 o
  -4   5  11       16.66       15.48      2.74 o
  -3   5  11        2.58        5.51      2.25 o
  -2   5  11     2999.68     3036.33     77.41 o
  -1   5  11       23.65       29.63      4.08 o
   0   5  11     1212.26     1183.17     31.99 o
   1   5  11     1678.10     1610.97     42.55 o
   2   5  11       10.42       15.26      3.43 o
   3   5  11      906.96      861.97     26.35 o
   4   5  11       45.33       51.61      5.27 o
   5   5  11      225.05      229.04      9.31 o
   6   5  11       71.79       78.95      6.07 o
 -10   6  11      337.94      372.20     14.02 o
  -9   6  11      487.52      476.79     12.27 o
  -8   6  11     1385.96     1432.35     35.07 o
  -7   6  11      182.62      186.55      8.34 o
  -6   6  11      270.87      291.42     10.80 o
  -5   6  11       85.39       87.00      6.90 o
  -4   6  11      382.88      368.77     14.45 o
  -3   6  11      212.98      231.61      9.45 o
  -2   6  11       20.16       33.90      3.61 o
  -1   6  11     1172.02     1165.41     28.99 o
   0   6  11      190.09      197.82      8.88 o
   1   6  11     1907.58     1879.40     47.45 o
   2   6  11     2322.54     2325.19     58.81 o
   3   6  11      238.79      237.29     10.64 o
   4   6  11      510.22      495.67     17.64 o
   5   6  11      181.00      173.67      7.71 o
  -9   7  11      342.51      358.44     19.36 o
  -8   7  11       71.57       73.42      4.48 o
  -7   7  11      269.52      248.47     11.86 o
  -6   7  11     1106.54     1164.38     33.58 o
  -5   7  11      534.48      520.39     18.18 o
  -4   7  11     1360.19     1473.39     51.95 o
  -3   7  11     3064.75     3160.37    104.63 o
  -2   7  11      102.92      114.31      7.51 o
  -1   7  11      186.68      197.33      6.93 o
   0   7  11       11.31       13.79      2.59 o
   1   7  11      779.99      781.93     19.31 o
   2   7  11       32.00       24.15      3.86 o
   3   7  11      101.98      103.92      6.40 o
   4   7  11     1365.33     1499.97     56.47 o
  -7   8  11      108.89      105.51      7.23 o
  -6   8  11     1358.66     1438.98     48.75 o
  -5   8  11       27.28       31.26      3.33 o
  -4   8  11       21.88       18.67      5.05 o
  -3   8  11      349.19      359.69     16.15 o
  -2   8  11      374.32      382.31     16.87 o
  -1   8  11      432.52      416.04     12.85 o
   0   8  11      146.18      155.62      6.29 o
   1   8  11      456.78      463.01     13.45 o
   2   8  11     1707.66     1784.17     47.10 o
  -4   9  11       10.90        8.08      3.29 o
  -3   9  11       82.25       93.93      7.78 o
  -2   9  11      164.63      190.59     25.13 o
  -1   9  11       33.18       31.90      5.35 o
 -12   0  12      402.92      362.19     12.48 o
 -11   0  12      632.88      599.17     21.57 o
 -10   0  12     1380.63     1348.92     45.92 o
  -9   0  12      452.36      457.60     18.14 o
  -8   0  12     4590.12     4800.93    186.03 o
  -7   0  12      208.29      203.92     11.91 o
  -6   0  12     5759.06     5848.83    234.07 o
  -5   0  12     1792.24     1826.70     65.70 o
  -4   0  12       65.92       67.24      8.67 o
  -3   0  12    11741.80    12459.31    657.61 o
  -2   0  12     1645.22     1604.80     54.12 o
  -1   0  12     1469.86     1442.62     43.59 o
   0   0  12     1468.09     1412.33     42.50 o
   1   0  12       20.44       25.96      4.10 o
   2   0  12     1687.66     1605.49     46.59 o
   3   0  12       81.98       68.22      5.77 o
   4   0  12     4174.66     4262.66    137.84 o
   5   0  12     2083.14     2134.31     67.88 o
   6   0  12      815.75      890.92     49.09 o
   7   0  12      135.10      175.10     20.53 o
 -12   1  12      507.82      478.73     15.03 o
 -11   1  12     3864.12     4065.08     99.51 o
 -10   1  12     1539.81     1520.34     39.35 o
  -9   1  12      369.01      382.31     13.66 o
  -8   1  12      503.64      495.51     16.52 o
  -7   1  12     1015.04     1001.43     24.93 o
  -6   1  12      253.12      229.20      8.86 o
  -5   1  12      629.30      627.66     15.56 o
  -4   1  12      861.30      843.47     19.73 o
  -3   1  12    10022.57    10604.92    290.56 o
  -2   1  12     1628.81     1603.99     38.72 o
  -1   1  12     5601.04     5511.08    151.79 o
   0   1  12      186.81      171.58      6.17 o
   1   1  12     1912.39     1750.81     37.33 o
   2   1  12     1803.90     1692.99     34.80 o
   3   1  12      506.68      432.31     10.95 o
   4   1  12      135.03      148.32      9.98 o
   5   1  12      820.40      826.08     20.76 o
   6   1  12      568.33      600.21     14.93 o
   7   1  12     1556.27     1812.70     57.39 o
 -12   2  12     2815.89     3074.05     88.81 o
 -11   2  12      960.63      940.66     23.37 o
 -10   2  12     1478.42     1483.89     38.77 o
  -9   2  12     1830.95     1791.14     47.68 o
  -8   2  12        8.47       15.49      3.73 o
  -7   2  12      279.82      285.61     10.98 o
  -6   2  12       91.53       95.69      6.00 o
  -5   2  12      519.22      510.88     12.87 o
  -4   2  12      935.56      911.58     18.61 o
  -3   2  12        0.36       12.07      3.58 o
  -2   2  12     3503.08     3482.60     83.19 o
  -1   2  12      825.47      806.49     19.33 o
   0   2  12     3063.84     2915.67     67.67 o
   1   2  12     3455.99     3185.05     74.17 o
   2   2  12      139.03      136.47      6.14 o
   3   2  12      430.29      392.84     15.05 o
   4   2  12       36.32       48.22      4.19 o
   5   2  12       33.53       29.38      3.90 o
   6   2  12     1030.80     1157.17     26.77 o
   7   2  12        5.93        9.09      3.29 o
 -11   3  12       97.32       90.53      5.02 o
 -10   3  12     1121.69     1103.13     31.14 o
  -9   3  12     1833.28     1855.02     47.85 o
  -8   3  12      110.97      118.91      5.83 o
  -7   3  12     2973.15     3008.09     70.73 o
  -6   3  12     1337.43     1321.88     30.15 o
  -5   3  12     2442.67     2463.41     54.08 o
  -4   3  12     5285.82     5307.04    130.98 o
  -3   3  12      157.02      165.07      6.46 o
  -2   3  12     1071.13     1089.87     25.96 o
  -1   3  12      259.24      260.20      9.64 o
   0   3  12       14.82       24.38      4.03 o
   1   3  12     1486.49     1362.75     39.94 o
   2   3  12      224.18      189.89      7.19 o
   3   3  12     3619.14     3494.69     80.60 o
   4   3  12     1149.26     1099.06     26.64 o
   5   3  12      931.81      923.84     20.58 o
   6   3  12     1031.16     1126.96     26.58 o
 -11   4  12      710.12      722.07     22.16 o
 -10   4  12      891.11      908.06     28.66 o
  -9   4  12      329.61      312.89     13.26 o
  -8   4  12      263.73      248.49      8.65 o
  -7   4  12        2.04        7.87      2.12 o
  -6   4  12      547.23      508.23     12.92 o
  -5   4  12       28.91       30.87      3.06 o
  -4   4  12      219.06      216.87      7.53 o
  -3   4  12       41.78       50.32      4.21 o
  -2   4  12     1888.35     1901.15     46.95 o
  -1   4  12        4.32       12.45      3.51 o
   0   4  12      274.63      283.23     10.78 o
   1   4  12       47.38       46.71      4.97 o
   2   4  12      752.63      699.33     19.88 o
   3   4  12      385.78      358.28     11.17 o
   4   4  12       20.96       29.32      3.22 o
   5   4  12       35.91       27.01      2.94 o
   6   4  12     1022.29     1165.82     31.73 o
 -10   5  12      437.97      444.77     14.14 o
  -9   5  12      318.53      306.91     10.05 o
  -8   5  12     1923.67     1961.00     48.33 o
  -7   5  12      632.27      595.63     13.66 o
  -6   5  12      142.37      141.72      6.22 o
  -5   5  12      581.13      573.31     13.78 o
  -4   5  12        7.04       15.00      3.04 o
  -3   5  12     1114.88     1117.73     26.86 o
  -2   5  12        0.42        5.19      2.38 o
  -1   5  12     3570.99     3621.23     98.12 o
   0   5  12     2324.84     2324.04     60.25 o
   1   5  12      153.59      155.21      8.19 o
   2   5  12      186.00      179.69      9.09 o
   3   5  12       60.63       60.86      5.71 o
   4   5  12       99.99      104.21      6.94 o
   5   5  12      141.39      138.85      7.30 o
  -9   6  12      867.62      908.44     27.30 o
  -8   6  12      436.78      442.81     13.14 o
  -7   6  12       27.48       29.55      3.47 o
  -6   6  12     1262.96     1271.77     31.04 o
  -5   6  12     1528.59     1581.34     43.77 o
  -4   6  12        6.61       18.36      3.83 o
  -3   6  12      243.70      265.62     10.31 o
  -2   6  12      527.19      543.39     14.97 o
  -1   6  12       85.01       90.23      5.84 o
   0   6  12      129.93      128.63      6.93 o
   1   6  12      267.67      272.12     10.56 o
   2   6  12     1232.07     1271.72     30.46 o
   3   6  12       32.04       35.27      4.58 o
   4   6  12      261.40      283.39     11.10 o
  -8   7  12       23.82       22.27      5.43 o
  -7   7  12        8.52        8.05      2.87 o
  -6   7  12        6.09        5.04      2.27 o
  -5   7  12       24.71       22.97      5.37 o
  -4   7  12      275.98      273.23     13.13 o
  -3   7  12        0.11        4.05      3.42 o
  -2   7  12        1.11        2.99      1.43 o
  -1   7  12      163.12      172.76      5.88 o
   0   7  12       82.88       78.16      4.86 o
   1   7  12      164.04      161.44      6.90 o
   2   7  12       15.67       12.86      2.84 o
   3   7  12       28.06       33.56      3.49 o
  -5   8  12      230.11      258.58     12.18 o
  -4   8  12       95.30      101.99      9.80 o
  -3   8  12       25.28       22.99      4.39 o
  -2   8  12      722.03      756.65     22.85 o
  -1   8  12      465.75      463.42     19.64 o
   0   8  12      100.28      109.25      9.98 o
 -11   1  13      210.47      213.26      7.05 o
 -10   1  13      472.43      465.22     13.14 o
  -9   1  13      197.68      199.79      8.38 o
  -8   1  13     2128.94     2184.79     59.47 o
  -7   1  13      870.62      826.09     21.37 o
  -6   1  13       28.09       33.83      3.69 o
  -5   1  13     1011.91      966.26     23.66 o
  -4   1  13      929.78      903.87     27.42 o
  -3   1  13        1.51        3.02      2.28 o
  -2   1  13        7.27       11.74      2.84 o
  -1   1  13     1959.91     1907.10     48.56 o
   0   1  13      938.85      868.45     22.81 o
   1   1  13      544.62      487.47     11.31 o
   2   1  13      951.27      888.04     19.91 o
   3   1  13      527.03      519.78     13.42 o
   4   1  13      231.17      225.10      7.74 o
   5   1  13      291.61      325.49      8.66 o
   6   1  13       45.96       70.72      6.17 o
 -11   2  13        9.42        9.39      2.67 o
 -10   2  13      325.62      297.75      9.34 o
  -9   2  13        2.44        6.08      2.57 o
  -8   2  13        0.35        1.79      2.15 o
  -7   2  13      978.97      950.66     23.75 o
  -6   2  13      989.17      967.23     24.72 o
  -5   2  13     2353.74     2314.48     54.35 o
  -4   2  13      180.13      166.88      6.45 o
  -3   2  13     1058.76     1048.98     23.60 o
  -2   2  13      262.46      268.36      8.39 o
  -1   2  13     1323.08     1263.03     30.11 o
   0   2  13     2099.49     2043.20     52.17 o
   1   2  13      765.02      734.74     20.36 o
   2   2  13        2.87        4.24      2.03 o
   3   2  13      538.50      515.66     13.29 o
   4   2  13       10.48       16.01      2.77 o
   5   2  13       43.88       69.31      4.26 o
 -10   3  13        0.48        3.67      2.21 o
  -9   3  13       88.42       90.39      5.31 o
  -8   3  13       80.21       88.79      5.04 o
  -7   3  13       34.83       40.56      4.02 o
  -6   3  13      161.79      155.59      6.52 o
  -5   3  13      290.29      284.55      8.13 o
  -4   3  13      439.48      424.60     10.20 o
  -3   3  13       43.63       48.93      3.71 o
  -2   3  13      370.90      357.81     10.79 o
  -1   3  13       51.59       45.97      3.81 o
   0   3  13      473.31      464.25     13.86 o
   1   3  13        0.13        6.90      2.46 o
   2   3  13        3.24        4.75      2.14 o
   3   3  13        0.07        4.01      1.93 o
   4   3  13      171.56      182.30      7.19 o
   5   3  13        7.50        7.08      2.84 o
 -10   4  13      670.67      725.35     20.80 o
  -9   4  13     2320.07     2521.97     67.93 o
  -8   4  13      137.19      127.39      5.29 o
  -7   4  13      913.28      893.57     19.80 o
  -6   4  13      366.42      368.55      8.65 o
  -5   4  13      101.34      107.11      4.85 o
  -4   4  13      505.46      502.13     14.71 o
  -3   4  13      120.87      121.72      5.04 o
  -2   4  13      736.04      740.07     21.38 o
  -1   4  13      409.61      420.15     14.48 o
   0   4  13      335.84      333.61     11.84 o
   1   4  13     1066.87     1039.33     28.29 o
   2   4  13        7.77        7.39      2.76 o
   3   4  13     1487.01     1505.40     43.75 o
   4   4  13     1390.27     1520.85     39.71 o
  -9   5  13       22.67       15.72      4.86 o
  -8   5  13        7.43       14.15      3.57 o
  -7   5  13      344.07      333.89      9.50 o
  -6   5  13      739.93      697.06     14.87 o
  -5   5  13      293.77      290.53      9.65 o
  -4   5  13      762.25      811.46     20.87 o
  -3   5  13      439.38      422.72     12.14 o
  -2   5  13     2037.79     2077.05     53.49 o
  -1   5  13      413.52      403.01     13.71 o
   0   5  13      434.09      421.64     14.00 o
   1   5  13      300.79      308.66     10.43 o
   2   5  13       56.12       62.28      4.69 o
   3   5  13      139.46      152.81      7.31 o
   4   5  13      422.08      515.07     16.54 o
  -8   6  13       49.28       39.71     13.91 o
  -7   6  13       95.72      105.57      5.66 o
  -6   6  13      186.18      179.79      8.14 o
  -5   6  13     1008.24     1061.69     32.06 o
  -4   6  13      836.09      848.23     21.31 o
  -3   6  13     3080.55     3261.35     86.80 o
  -2   6  13      363.34      350.19      9.82 o
  -1   6  13      133.01      132.75      6.22 o
   0   6  13        2.69        5.10      2.38 o
   1   6  13        5.96        7.90      2.61 o
   2   6  13       59.85       63.78      5.53 o
  -6   7  13     1435.42     1539.79     48.52 o
  -5   7  13      153.97      185.73     10.64 o
  -4   7  13      102.20      114.22      7.95 o
  -3   7  13        6.64        7.04      3.21 o
  -2   7  13       16.23       11.57      4.07 o
  -1   7  13      361.88      370.92     10.24 o
   0   7  13      932.89      946.86     22.65 o
 -10   0  14     3531.60     3934.13    156.87 o
  -9   0  14       92.04       85.47      9.26 o
  -8   0  14      883.63      944.81     42.80 o
  -7   0  14       17.94       16.98      5.48 o
  -6   0  14     1661.71     1656.89     55.80 o
  -5   0  14       73.31       69.03      6.17 o
  -4   0  14        2.11        8.46      4.78 o
  -3   0  14      759.25      772.12     37.33 o
  -2   0  14     1089.83     1168.43     49.57 o
  -1   0  14      389.24      402.93     23.53 o
   0   0  14     2447.15     2269.29     65.90 o
   1   0  14       81.40       74.32      5.33 o
   2   0  14     4151.89     3973.32    126.40 o
   3   0  14      285.50      268.29     12.17 o
   4   0  14      143.38      131.63      8.58 o
 -10   1  14      213.44      222.68      8.78 o
  -9   1  14       38.80       39.78      3.61 o
  -8   1  14     1878.89     1928.72     49.68 o
  -7   1  14      943.40      954.15     24.55 o
  -6   1  14      361.47      352.33     11.68 o
  -5   1  14      207.56      216.94      9.38 o
  -4   1  14      386.74      398.30     15.20 o
  -3   1  14     2004.34     2032.29     59.54 o
  -2   1  14        8.97       14.43      2.87 o
  -1   1  14        9.49       14.20      2.96 o
   0   1  14      364.68      364.68     10.49 o
   1   1  14      267.96      267.65      6.95 o
   2   1  14      241.78      245.20      6.72 o
   3   1  14      689.51      702.72     20.62 o
   4   1  14     1401.11     1535.78     43.54 o
 -10   2  14        4.81        5.29      2.85 o
  -9   2  14      272.22      274.80      9.16 o
  -8   2  14      128.15      131.84      6.33 o
  -7   2  14     1721.50     1759.67     40.37 o
  -6   2  14     4052.49     4107.26    104.88 o
  -5   2  14      317.91      292.91      8.98 o
  -4   2  14     2787.91     2833.35     68.42 o
  -3   2  14      143.97      141.49      5.87 o
  -2   2  14      508.39      483.23     12.81 o
  -1   2  14        4.69       10.52      2.95 o
   0   2  14       43.28       44.24      4.86 o
   1   2  14      904.27      907.67     26.73 o
   2   2  14      600.72      564.58     14.83 o
   3   2  14     1045.21     1096.47     24.08 o
   4   2  14      644.98      737.95     18.61 o
  -9   3  14     2542.19     2690.47     66.14 o
  -8   3  14      300.28      281.34      8.73 o
  -7   3  14     1165.43     1109.02     25.06 o
  -6   3  14       63.97       59.27      4.25 o
  -5   3  14       81.91       82.05      4.36 o
  -4   3  14     1030.80     1005.78     20.42 o
  -3   3  14        5.33        9.66      2.20 o
  -2   3  14     1954.89     1889.46     43.66 o
  -1   3  14     1634.80     1597.71     40.28 o
   0   3  14        5.59       12.53      2.58 o
   1   3  14     1960.99     1971.22     55.87 o
   2   3  14       87.23       85.13      6.70 o
   3   3  14      357.40      401.82     13.22 o
   4   3  14       42.91       38.28      5.45 o
  -9   4  14       90.32      102.14      6.28 o
  -8   4  14      500.60      508.84     12.94 o
  -7   4  14        5.54        6.62      1.53 o
  -6   4  14      278.11      280.57      8.51 o
  -5   4  14      341.83      358.95     10.26 o
  -4   4  14     1071.28     1077.72     24.20 o
  -3   4  14        0.02        3.72      1.71 o
  -2   4  14      148.51      147.18      7.31 o
  -1   4  14      141.72      155.83      7.28 o
   0   4  14     1169.81     1105.97     28.29 o
   1   4  14       73.64       68.31      4.64 o
   2   4  14      216.32      196.14      7.31 o
   3   4  14      713.40      733.40     23.87 o
  -8   5  14      490.24      523.04     26.67 o
  -7   5  14      195.02      199.53     18.47 o
  -6   5  14     1083.53     1077.21     22.84 o
  -5   5  14     2701.82     2779.01     64.07 o
  -4   5  14        8.21        9.52      2.53 o
  -3   5  14      210.15      199.19      7.03 o
  -2   5  14       74.53       77.54      4.97 o
  -1   5  14      120.55      116.32      5.88 o
   0   5  14       96.53       87.73      5.23 o
   1   5  14       25.58       23.47      3.56 o
   2   5  14     1459.74     1594.77     47.23 o
  -6   6  14        1.57        4.53      2.99 o
  -5   6  14      192.06      216.45     10.82 o
  -4   6  14        1.61        2.58      2.00 o
  -3   6  14      554.45      543.31     15.88 o
  -2   6  14      224.83      227.19      8.50 o
  -1   6  14      636.04      661.87     16.53 o
   0   6  14     1347.09     1414.37     35.35 o
  -9   1  15       87.67       96.88      6.54 o
  -8   1  15      264.82      262.23      9.63 o
  -7   1  15      417.68      421.56     11.97 o
  -6   1  15     1917.57     1877.59     45.55 o
  -5   1  15      503.92      532.74     16.09 o
  -4   1  15       12.52       13.56      4.01 o
  -3   1  15      920.53      878.85     26.11 o
  -2   1  15       26.70       18.84      3.86 o
  -1   1  15        7.95        8.04      2.00 o
   0   1  15      658.41      629.93     16.12 o
   1   1  15      841.84      829.80     20.48 o
   2   1  15      108.18      113.77      6.46 o
   3   1  15        0.22        0.77      1.78 o
  -8   2  15     1778.86     1832.56     46.41 o
  -7   2  15      196.39      208.13      6.45 o
  -6   2  15       44.01       48.17      4.54 o
  -5   2  15      808.21      819.06     19.57 o
  -4   2  15      128.52      129.56      7.12 o
  -3   2  15        6.60        7.95      2.62 o
  -2   2  15        0.25        2.86      1.51 o
  -1   2  15       92.57       92.95      5.08 o
   0   2  15      341.53      364.65     10.22 o
   1   2  15      218.72      201.73      8.52 o
   2   2  15      370.67      415.70     13.70 o
  -8   3  15       78.53       84.43      5.96 o
  -7   3  15       15.64       12.50      2.17 o
  -6   3  15       12.20       11.86      2.32 o
  -5   3  15      275.47      275.88      7.95 o
  -4   3  15      308.05      297.49      7.93 o
  -3   3  15       21.07       17.95      2.33 o
  -2   3  15      261.83      245.87      7.92 o
  -1   3  15      516.75      510.30     16.16 o
   0   3  15       34.20       41.72      4.97 o
   1   3  15       59.72       61.82      5.15 o
   2   3  15      125.79      125.38      7.39 o
  -7   4  15      178.96      183.37      7.67 o
  -6   4  15      254.89      250.36      7.72 o
  -5   4  15      280.70      275.03      7.73 o
  -4   4  15     1223.31     1233.64     29.27 o
  -3   4  15      143.37      157.61      5.81 o
  -2   4  15      977.56      979.20     24.01 o
  -1   4  15      910.86      920.62     22.02 o
   0   4  15        5.03        5.11      2.49 o
   1   4  15      283.23      301.42     10.37 o
  -5   5  15       11.34        7.30      4.28 o
  -4   5  15      288.72      290.37      8.56 o
  -3   5  15      146.71      125.13      6.13 o
  -2   5  15      252.79      239.60      8.89 o
  -1   5  15       47.73       56.58      4.29 o
  -7   0  16     2929.19     3283.81    160.18 o
  -6   0  16      339.46      315.20     20.62 o
  -5   0  16     1724.95     1891.16     68.71 o
  -4   0  16      985.52      917.88     37.67 o
  -3   0  16     6843.19     7612.47    349.14 o
  -2   0  16       75.46      109.88      9.30 o
  -1   0  16        0.60        3.58      3.10 o
   0   0  16      157.53      161.25     11.51 o
  -7   1  16      183.23      182.91     11.27 o
  -6   1  16       42.48       47.25      4.74 o
  -5   1  16       12.65       15.49      2.85 o
  -4   1  16      196.10      188.76      8.20 o
  -3   1  16      224.43      240.54     10.44 o
  -2   1  16     2404.69     2418.02     66.55 o
  -1   1  16       26.99       25.24      3.83 o
   0   1  16      658.08      696.09     23.02 o
  -6   2  16        8.23        7.07      2.44 o
  -5   2  16       63.44       70.54      5.90 o
  -4   2  16       48.80       60.44      4.30 o
  -3   2  16      584.15      605.25     19.30 o
  -2   2  16      101.09      100.31      5.91 o
  -1   2  16     1631.05     1766.81     60.38 o
   0   2  16        0.19        3.04      3.00 o
  -5   3  16       70.90       66.66      8.07 o
  -4   3  16     1690.47     1897.46     71.41 o
  -3   3  16      812.55      872.51     29.67 o
  -2   3  16      439.53      456.38     18.05 o
 
